# Supplementary material for: Genome-wide identification and expression profiling of the NHX gene family in oat (Avena sativa L.)
Source: BMC Genomics. 2026 Jan 29;27:227. doi: 10.1186/s12864-026-12519-y (PMC12922412; doi:10.1186/s12864-026-12519-y)
Supplement: Supplementary file 1 — Supplementary Material 1. Table S1. List of 126 NHX gene family members identified in four oat genomes. Table S2. Physicochemical properties of 126 NHX genes. Table S3. Orthologous gene group (OGG) clustering of NHX genes across four oat genomes. Table S4. Ka, Ks, and Ka/Ks ratios for each NHX gene pair. Table S5. Basic information on AsNHX protein motifs.Table S6. Significantly enriched motifs in the NHX gene family. Table S7. Primers used in this study. [file 12864_2026_12519_MOESM1_ESM.xlsx]

## Sheet: S1
Table S1:List of 126 NHX gene family members identified in four oat genomes.
Spices	Gene ID	Gene name	Protein sequence	CDS sequence
Marvellous	1059_1D005323.t1	As_Marvel_NHX1	MGIMGVDLGALALRYTGLSLSVSDHDSIVAINIFVALLCGCIVFGHLLEGNRWVNESTTALIMGLITGGVILLVTNGMNSRILVFSEDIFFIYLLPPIIFNAGFQVKKKQFFRNFATITLFGAVGTLISFVIITLGAMALFKKLDVGPLQLGDYLAIGAIFSATDSVCTLQVLNQDEAPLLYSLVFGEGVVNDATSVVLFNAIQNIDLNHFDALVLLQFIGKFLYLLFTSTVLGVAVGLLSAYTIKKLCFARHSTDREVAIMMLMAYLSYMLSMLLDLSGILTVFFCGIVMSHYTWHNVTESSRVTTKHTFATLSFIAELFLFLYVGMDALDIEKWRLASSSPKKPIALSAVILGLVMVGRAAFVFPLSFISNLSKKEARLKISFRQQIIIWWAGLMRG…	ATGGGCATCATGGGGGTCGATTTGGGAGCGCTCGCTCTCAGGTACACCGGCCTCTCGCTGTCCGTGTCGGACCACGACTCCATCGTCGCCATCAACATCTTCGTCGCGCTACTCTGCGGCTGCATTGTCTTCGGCCACCTGCTCGAAGGCAACCGGTGGGTGAATGAGTCCACCACCGCGCTCATCATGGGGCTCATCACTGGCGGCGTGATCCTGCTCGTCACCAACGGGATGAATTCACGCATTCTTGTCTTCAGCGAGGATATATTCTTCATCTACTTGCTCCCGCCCATCATCTTTAACGCTGGGTTTCAAGTAAAGAAAAAGCAATTCTTCCGCAATTTTGCGACAATTACGTTATTTGGTGCTGTTGGGACATTGATATCATTTGTAATAATC…
Marvellous	1059_2A005666.t1	As_Marvel_NHX2	MVTAGKPDDAVLFAGVSLVLGAACRHLLRGTRVPYTIALLIVGVALGSLEYGTEGGLGKLGAGVRIWANINPDLLLAAFLPALLFESAFSMEAHQIKKCMVQMILLAGPGVLMSTFLLGTALKLTFPYGWDWKISLLLGGLLSATDPVAVVAHLKELGTSKKLSTIIEGESLMNDGVSVVVYQLFYRMVLGRSFNAESIMIFLSEVSLGAVALGLAFGIISLLWLGCIFNDTILEMTLTLAVSYLAFYTAQDALEFSGILTVMTLGMFYAAFAKNSFKGDSQRSLHDFWEIVAYVANTLIFILSGVVIADGVLQDNVHFERNGTSWGFLLLLYVFIQMARVVVVGICYPLLGYFGYGLDFKEATVLVWSGLRGAVSLSLALSVKRASDAAQSLLKPEVG…	ATGGTGACCGCCGGCAAGCCCGACGATGCCGTACTCTTCGCCGGAGTGTCCCTCGTGCTGGGCGCCGCCTGCCGCCACCTCCTCCGCGGTACCCGCGTCCCCTACACCATCGCCCTCCTCATCGTCGGCGTCGCCCTGGGGTCGCTAGAATACGGGACAGAAGGCGGTCTAGGAAAACTTGGAGCTGGCGTTCGTATATGGGCTAACATAAACCCTGATCTTCTCCTGGCTGCTTTCCTTCCAGCCCTTCTGTTTGAAAGCGCCTTTTCGATGGAAGCACACCAAATTAAGAAATGCATGGTACAGATGATCTTACTTGCTGGACCTGGTGTGCTAATGTCAACATTCTTACTTGGCACTGCTCTAAAGCTTACTTTTCCATATGGTTGGGACTGGAAA…
Marvellous	1059_2A005884.t1	As_Marvel_NHX3	MEEPGPSPDDAVLFFGVSLVLGIASRHLLRGTRVPYTVALLVLGVALGGLEYGTKHGLGKLGAGIRIWAAINPDLLLAVFLPALLFESSFSMEVHQIKKCMAQMVLLAVPGVVISTVLLGAAVKLTFPYDWNWKTSFLFSGLLSATDPVAVVALLKDLGASKKLSTIIEGESLMNDGTAIVVYQLFYRMVLGTTFDAGSIIKFLSEVSLGAVALGLAFGIASVLWLGFIFNDTIIEISLTLAVSYIAFFTAQDALEVSGVLAVMTLGMFYAAFAKTAFKGDSQQSLHHFWEMIAYIANTLIFILSGVVIADGVLQDNIHFERHGASWGFLLLLYVFVQISRAVVVIVLYPLLRHFGYGMDVKEATVLVWSGLRGAVALSLSLSVKRASDGVQRYLKPEV…	ATGGAGGAGCCCGGTCCCAGCCCGGACGACGCCGTCCTCTTCTTCGGGGTCTCCCTCGTGCTCGGCATCGCATCCCGCCACCTCCTCCGCGGCACACGCGTCCCCTACACCGTCGCCCTCCTCGTCCTCGGCGTCGCCCTCGGAGGCCTCGAGTACGGGACGAAGCACGGCCTCGGCAAGCTCGGAGCTGGCATTCGGATATGGGCCGCCATCAATCCTGATCTTCTCCTGGCTGTTTTCCTCCCCGCCCTCCTCTTCGAGAGCTCCTTCTCCATGGAAGTACACCAAATCAAGAAATGCATGGCGCAAATGGTGTTACTTGCTGTTCCAGGCGTGGTGATCTCGACGGTTCTGCTTGGCGCTGCTGTAAAGCTCACTTTTCCGTACGACTGGAACTGG…
Marvellous	1059_2D000542.t1	As_Marvel_NHX4	MAAAEATAALWEAAVVAASSTGGDSTTVFSICVFTAVLCLCLVAGHLLEENKWVNESITALIIGCIVGAFIFLLSKGKNSRILRFDEQLFFIYVLPPIIFNAGFQVKKKQFFHNFLTIMSFGVFGVFISVAIVSAGCYWLFPKVGFGKLDAVDYLALGVIFSSTDTVCTLQVISQDETPRLYSLVFGEGVVNDATSVVLFNAIKNIDITRLKGGVVLKVIADFLYLFATSTILGATIGLSTAYVLRALYFGRHSTDREVALMALMAYLSYMLAELLSLSGILTVFFCGIVMSHYAWHNVTESSRITTRHIFATLSFIAETFIFLYVGMDALDIDKWKTAKSGFKTSAGIFGILISLILLGRAAFVFPLSILSNSMSGNSEKAPITFKHQVVIWWAGLMR…	ATGGCAGCGGCGGAGGCGACGGCGGCGCTGTGGGAGGCGGCGGTGGTTGCGGCGTCGTCGACGGGCGGGGACAGCACCACGGTGTTCTCCATCTGCGTGTTCACGGCGGTGCTCTGCCTGTGCCTCGTCGCCGGCCACCTCCTCGAGGAGAACAAATGGGTCAACGAGTCCATCACCGCGCTCATCATCGGGTGCATTGTCGGGGCTTTCATTTTCCTGCTGAGCAAAGGCAAGAACTCGCGCATCCTGAGGTTCGACGAGCAGCTCTTCTTCATCTACGTTCTTCCGCCCATCATCTTCAACGCCGGGTTCCAGGTGAAGAAGAAGCAGTTCTTCCATAATTTCCTCACCATCATGTCATTTGGGGTATTCGGGGTTTTCATCTCAGTTGCGATCGTC…
Marvellous	1059_3D004276.t1	As_Marvel_NHX5	MGIMGVDLGALALRYTGLSLSVSDHDSIVAINIFVALLCGCIVFGHLLEGNRWVNESTTALVMGLITGGVILLVTNGMNSRILVFSEDIFFIYLLPPIIFNAGFQVKKKQFFRNFATITLFGAVGTLISFVIITLGAMGLFSKLDVGPLQLGDYLAIGAIFSATDSVCTLQVLNQDEAPLLYSLVFGEGVVNDATSVVLFNAIQNIDLDHFDALVLLQFVGKFLYLLFTSTVLGVAVGLLSAYTIKKLCFARHSTDREVAIMMLMAYLSYMLSMLLDLSGILTVFFCGIVMSHYTWHNVTESSRVTTKHTFATLSFIAELFLFLYVGMDALDIEKWRLASSSPKKPIALSAVILGLVMVGRAAFVFPLSFISNLSKKEARLKISFRQQVIIWWAGLMRG…	ATGGGCATCATGGGGGTCGATTTGGGAGCGCTCGCTCTCAGGTACACCGGCCTCTCGCTGTCGGTGTCGGACCACGACTCCATCGTCGCCATCAACATCTTCGTCGCGCTACTCTGCGGCTGCATTGTGTTTGGCCACCTGCTCGAAGGCAACCGGTGGGTCAATGAGTCCACCACCGCGCTCGTCATGGGGCTGATAACTGGCGGTGTGATCCTGCTCGTCACCAACGGCATGAATTCGCGCATTCTCGTATTCAGCGAGGATATATTCTTCATCTACTTGCTCCCGCCCATCATCTTTAACGCTGGGTTTCAAGTAAAGAAAAAGCAATTCTTCCGCAATTTTGCGACAATTACGTTATTTGGTGCTGTTGGGACATTGATATCGTTTGTAATAATC…
Marvellous	1059_4A000358.t1	As_Marvel_NHX6	MVGLGAMGLGEPPADYGSIAAVGLFVALMCACIVVGHLLEEHRWMNESTTALLIGLGTGTVILLASSGKHSRILVFSEDLFFIYLLPPIIFNAGFQVKKKQFFRNFMTITLFAVVGTLISFSIISLGAVGIISRLNIGALELGDYLALGAIFSATDSVCTLQVLSQDETPFLYSLVFGEGVVNDATSVVLFNAIQNFDLGDLSSLKFLQFIGNFLYLFGASTFLGVATGLLSAYVIKKLYFGRHSTDREVAIMMLMAYLSYMLAELLDLSGILTVFFCGILMSHYTWHNVTESSRVTTKHAFATLSFISETFLFLYVGMDALDIEKWKIVSETYSPMKSIALSSIILALVLIARAAFVFPLSYLSNLTKKTPGEKISIRQQVIIWWAGLMRGAVSIALA…	ATGGTGGGTCTGGGGGCGATGGGGCTCGGCGAGCCGCCGGCGGACTACGGCTCGATCGCGGCCGTGGGGCTCTTCGTGGCGCTCATGTGCGCCTGCATCGTCGTCGGCCACCTCCTCGAGGAGCACCGGTGGATGAACGAGTCCACCACCGCGCTCTTGATTGGGCTCGGCACCGGCACGGTCATCCTGCTGGCGTCAAGCGGGAAGCACTCGCGCATACTCGTCTTCAGCGAGGATCTCTTCTTCATCTACCTGCTGCCGCCAATCATTTTCAATGCAGGGTTCCAGGTGAAGAAGAAACAGTTCTTCCGCAACTTCATGACCATTACATTGTTTGCTGTAGTTGGGACCCTCATCTCCTTCAGCATAATATCCCTCGGTGCTGTGGGGATAATATCA…
Marvellous	1059_4C001411.t1	As_Marvel_NHX7	MGMGVVAEQLARLGDALTTSDHASVVSINLFVALLCACIVLGHLLEENRWLNESITALIIGLCTGVVILLTTKGKSSHVLVFSEDLFFIYLLPPIIFNAGFQVKKKQFFRNFMTITLFGAIGTMISFFTISLGAIAIFSRMNIGTLDVGDFLAIGAIFSATDSVCTLQVLNQDETPFLYSLVFGEGVVNDATSVVLFNALQNFDLNHIDTMVVLKFLGNFLYLFVSSTFLGVFSGLLSAYIIKKLYIGRHSTDREVALMMLMAYLSYMLAELLDLSGILTVFFCGIVMSHYTWHNVTESSRVTTKHAFATLSFIAETFLFLYVGMDALDIEKWKFASDSPGKSIGVSSILLGLVLVGRAAFVFPLSFLSNLTKKTALEKISWRQQIVIWWAGLMRGAVS…	ATGGGGATGGGCGTGGTGGCGGAGCAGCTGGCGCGGCTGGGCGACGCGCTGACGACCTCGGACCACGCGTCCGTGGTCTCCATCAACCTCTTCGTGGCGCTGCTCTGCGCCTGCATCGTCCTCGGCCACCTCCTCGAGGAGAACCGATGGCTCAACGAGTCCATCACCGCCCTCATCATCGGGCTCTGCACCGGCGTGGTGATCTTGCTGACAACCAAGGGGAAGAGCTCGCACGTGCTCGTCTTCAGCGAGGACCTCTTCTTCATATACCTCCTGCCCCCAATCATCTTCAACGCAGGTTTCCAGGTGAAGAAGAAGCAGTTCTTCCGGAACTTCATGACAATCACATTATTTGGTGCTATTGGGACAATGATTTCCTTCTTCACCATATCTCTGGGT…
Marvellous	1059_4C004755.t1	As_Marvel_NHX8	MMGLGAMGLGEPPADYSMIAAVGLFVALMCVCIIVGHLLEENRWMNESTTALLIGLGTGTVILLASSGKHSRILVFSEDLFFIYLLPPIIFNAGFQVKKKQFFRNFMTITLFAVVGTLISFSIISLGALGIISRLNIGALELGDYLALGAIFSATDSVCTLQVLSQDETPFLYSLVFGEGVVNDATSVVLFNAIQNFDLGDLSSLKFLQFIGNFLYLFGASTFLGVATGLLSAYVIKKLYFGRHSTDREVAIMMLMAYLSYMLAELLDLSGILTVFFCGILMSHYTWHNVTESSRVTTKHAFATLSFIAETFLFLYVGMDALDIEKWKIVSETYSPMKSIALSSIILALVLIARAAFVFPLSYLSNLTKKTPGEKISIRQQVIIWWAGLMRGAVSIALA…	ATGATGGGTTTGGGGGCGATGGGGCTCGGCGAGCCGCCGGCGGACTACAGCATGATCGCTGCGGTGGGGCTGTTTGTGGCGCTCATGTGCGTCTGCATCATCGTCGGCCACCTCCTCGAGGAGAACCGCTGGATGAACGAGTCCACCACCGCGCTCTTGATTGGGCTCGGCACCGGCACGGTCATCCTGCTGGCGTCAAGTGGGAAGCACTCGCGCATACTGGTGTTCAGCGAAGATTTGTTCTTCATCTACCTGCTGCCGCCAATCATTTTCAATGCAGGGTTCCAGGTGAAGAAGAAACAGTTCTTCCGCAACTTCATGACTATTACATTGTTTGCTGTAGTTGGGACCCTCATCTCCTTCAGCATAATATCCCTCGGTGCTCTAGGGATAATATCA…
Marvellous	1059_4D000359.t1	As_Marvel_NHX9	MVGLGAMGLGEPPADYGSIAAVGLFVALMCACIVVGHLLEEHRWMNESTTALLIGLGTGTVILLASSGKHSRILVFSEDLFFIYLLPPIIFNAGFQVKKKQFFRNFMTITLFAVVGTLISFSIISLGALGIISRLNIGALELGDYLALGAIFSATDSVCTLQVLSQDETPFLYSLVFGEGVVNDATSVVLFNAIQNFDLGDLSSLKFLQFIGNFLYLFGASTFLGVATGLLSAYVIKKLYFGRHSTDREVAIMMLMAYLSYMLAELLDLSGILTVFFCGILMSHYTWHNVTESSRVTTKHAFATLSFISETFLFLYVGMDALDIEKWKIVSETYSPMKSIALSSIILALVLIARAAFVFPLSYLSNLTKKTPGEKISIRQQVIIWWAGLMRGAVSIALA…	ATGGTGGGTCTGGGGGCGATGGGGCTCGGCGAGCCGCCGGCGGACTACGGCTCGATCGCCGCGGTGGGGCTCTTCGTGGCGCTCATGTGCGCCTGCATCGTCGTCGGCCACCTCCTCGAGGAGCACCGGTGGATGAACGAGTCCACCACCGCGCTCTTGATTGGGCTCGGCACCGGCACCGTCATCCTGCTGGCGTCAAGCGGGAAGCACTCGCGCATACTCGTCTTCAGCGAGGACCTCTTCTTCATCTACCTGCTGCCGCCAATCATTTTCAATGCAGGGTTCCAGGTGAAGAAGAAACAGTTCTTCCGCAACTTCATGACTATTACATTGTTTGCTGTAGTTGGGACCCTCATCTCCTTCAGCATAATATCCCTCGGTGCTCTGGGGATAATATCA…
Marvellous	1059_4D008187.t1	As_Marvel_NHX10	EAARCRMEMCIVAAALWTSDHAPVVSINLFVALLFACILLLEKNRWLLNDSITALIIGLCTGGVILLMTKGKSSHLLVFSEDLFFIYLLPPIIFNAGFRVKKKHFFRNFITITLFGVVGTIISFLTISLPAIAIFRSMNIDTLDVGDFLAIGAIFSATGSVCTLQVLDQDERPFLYSLVFGEGILNDATSVVLFNALQNFDLNHVDAMVVPKFLGSFLYLFVSSTFLGVCTGLLSAHIVKKLYIGRHSTKREVALMMIMAYYSYILAELLHLSGILTVFFCGIVMSHYTWHNVTESSRVITKHAFGTLSFIAETSIFLYVGMDALDVEKWKLASDCPGKSIRVSVVLLGLVLVGRAAFVFPLSFLSNLTKKTLAEKISWRQQIVIWWAGLMRGAVSIAL…	GAGGCTGCACGCTGCAGGATGGAGATGTGCATTGTTGCGGCGGCGCTTTGGACGTCGGACCACGCGCCAGTGGTGTCCATCAACCTCTTCGTGGCGCTGCTCTTCGCCTGCATCCTCCTCCTCGAGAAGAACCGTTGGCTCCTGAACGACTCCATCACCGCCCTCATCATCGGTCTGTGCACCGGCGGGGTGATCTTGCTGATGACGAAGGGGAAGAGCTCGCACCTGCTCGTCTTCAGCGAGGACCTCTTCTTCATATACCTCCTGCCTCCAATCATCTTCAACGCTGGTTTCCGGGTGAAGAAGAAGCACTTCTTCCGCAATTTCATTACAATCACATTATTTGGGGTTGTTGGGACAATCATCTCCTTTCTCACAATATCGCTCCCTGCCATTGCA…
Marvellous	1059_5A002270.t1	As_Marvel_NHX11	MNLMAAPDPDHASVLFVVLLFVCIVLLGKNRWLYESIAVLIIGLCTGVVILLMTKGKSSHLLVISDDLFFIYLLPPIIFNAGFRVKKEHFFGNFMTITLFGVFGTIISFLTISLAAIAIFRSMNIDTLDVGDFLAIGAILSATHSACTLQVLNQDETPFLYSLISGEGIVNHATSVVLFNVLQNFDLNHIDAMVVLKFFGSFLYLFVSSTFLGVCCGLLTAYMIKISFIGRHSTKREVAVMMLMAYLTYVQAEHQHLSGILAVFFYGIVISHYTWHSLTESSRVTTKQTFATLSFIAETFLFLYVGMDALDIEKWKLATDSPWKSIAVSSIFLGLVLVGRAAFVFPISFLSNLTKKTLAEKLCWRQQIIIWWAGLMRGAVSIALAYNKFTRSGQTQLHG…	ATGAACCTTATGGCGGCGCCGGACCCAGACCACGCGTCGGTGCTCTTCGTGGTGCTGCTCTTCGTCTGCATCGTCCTCCTCGGGAAGAACCGATGGCTGTACGAGTCCATCGCCGTCCTCATCATTGGTCTTTGCACCGGCGTGGTGATCTTGCTGATGACCAAGGGGAAGAGCTCGCACCTGCTCGTCATCAGCGACGACCTCTTCTTCATATACCTCCTGCCTCCAATCATCTTCAACGCTGGTTTCCGGGTGAAGAAGGAGCACTTCTTCGGGAATTTCATGACAATCACATTATTTGGGGTTTTTGGGACAATCATCTCGTTTCTCACAATATCGCTTGCTGCCATTGCAATATTCCGCAGCATGAACATTGACACACTGGATGTAGGAGATTTT…
Marvellous	1059_5A004174.t1	As_Marvel_NHX12	MAVELSMALAASPGAGLLLAPPPPAPPGKEQQVAGVGILLQISMLVLSFVLGHVLRRHRFYYLPEASASLLIGLVVGGLANISNTETNTRTWFNFHEEFFFLFLLPPIILYPFFHFFSFNIVISTLKPFFANFGAIVTFAILGTFIASVVTGMLVYLGGLTFLMYKLPLVECLMFGALISATDPVTVLSIFQELGSDVNLYALVFGESVLNDAMAISLYRTMSSVRSNAAGGENIFMMILQFLEIFVGSMSSGVGVGFISSLISFPHVLHAKLLSGTLTTWYLFKYAGLDIDNLQNLESCLFVLFPYFSYMLAEGLGLSGIVSILFTGMVMKHYTYSNLSDNSQRFVSSFFHLLSSLAETFVFIYMGFDIAMEEHSWSHVGFIFFSIIFIIVARAANVF…	ATGGCGGTGGAGCTGAGCATGGCCCTGGCGGCGTCGCCCGGGGCCGGGCTGCTGCTGGCCCCGCCCCCTCCCGCCCCACCCGGCAAGGAGCAGCAGGTGGCAGGGGTGGGGATCCTGCTGCAGATCTCCATGCTCGTGCTCTCCTTCGTGCTCGGCCACGTTCTCCGTCGCCACCGCTTCTACTACCTCCCCGAGGCCAGCGCTTCGCTCCTCATCGGACTAGTTGTTGGTGGGCTTGCTAATATTTCAAACACAGAGACCAATACTAGGACATGGTTCAACTTCCACGAAGAATTCTTCTTCTTGTTCCTGTTACCGCCTATAATATTATATCCTTTTTTTCACTTTTTTTCTTTTAACATCGTTATTAGTACCTTGAAACCATTCTTTGCGAACTTT…
Marvellous	1059_5A005313.t1	As_Marvel_NHX13	RSSPVRNGRRGVVTPLARITGERNAHGRANRTRRRRRRGESSRRDRWRMMRGMETRAFSAAAPHQATGLGLGGGGAVDEQQAAGVGILLQISMLVLSFVLGHLLRRRKFYYLPEASASLLIGMIVGGFANISNTQKSTRFTSNRVKICFRQKPFFSNFGAIITFAILGTFIASIVTGLLVYLAGLIYVIYRLPLVECMMFGALVSATDPVTVLSIFQELGTDVNLYALVFGESVLNDAVAISLYRTMASMRTNSPGHNFFVVILSHACMNSLILSNLFKYAELGVENLHNLESCLFVLFPYFSYMLAEGLGLSGIVSILFTGIVMKRYTFYNLSADSQRFTARFFHLLSSLAEAFIFIYMGFDIAMERQSWSHIGFIFFSIIFILVARAANVFSCAYIL…	CGTTCGTCTCCAGTCCGCAACGGGAGGAGAGGCGTCGTCACGCCACTCGCCCGCATAACCGGCGAGCGAAACGCGCACGGGAGAGCGAATCGGACGAGGCGTCGGAGACGACGGGGAGAGAGCTCGCGCCGCGATCGGTGGAGGATGATGAGGGGAATGGAGACGAGGGCGTTCTCCGCGGCGGCGCCGCATCAGGCCACGGGGCTGGGGCTGGGAGGCGGCGGCGCGGTGGACGAGCAGCAGGCGGCGGGGGTGGGGATCCTGCTGCAGATATCCATGCTCGTGCTCTCCTTCGTGCTCGGCCACCTCCTCCGCCGCCGCAAGTTCTACTACCTGCCCGAGGCCAGCGCCTCCCTCCTCATCGGGATGATTGTTGGAGGGTTTGCTAACATATCAAAC…
Marvellous	1059_5C000128.t1	As_Marvel_NHX14	MAAGAPPHGAPTVEEQEEAAGVGILLQISMLVLAFVLGHVLRRRRVYYLPEASASLLIGLIVGGLASISNTQKSTSLAPKPFFSNFGAIITFAIVGTFIASIVTGVLVYLSGLIHLVYRMPLIESMMFGALVSATDPVTVLSIFQELGTDVDLYALVFGESVLNDAMAISLYRTMASLRTNASSQNIFVALELDLFLLSYPSFTLPFAPLVMKRYTFPNLSEDSQRFTASLFHLLSSLAETFVFIYMGFDIAMERQSWSHIGFIFFSIIFILVARAANVFSCAFLVNLVRPPHRKISRQYQQALWYSGLRGAMAFALALQSVHDLPEGHGQTILSATISIIVLTVLLIGGSTSTMLEALHVVGDGNNGHPRPLEDQENFEGNNVGDIELNNVEGRSSAS…	ATGGCGGCGGGGGCGCCACCGCACGGCGCGCCGACGGTGGAGGAGCAGGAGGAGGCGGCGGGGGTGGGGATCCTGCTTCAGATATCGATGCTGGTGCTGGCCTTCGTGCTCGGCCACGTCCTCCGCCGCCGCAGGGTCTACTACCTCCCGGAGGCCAGCGCGTCGCTCCTCATCGGGTTGATCGTGGGAGGGCTAGCTAGCATATCTAACACTCAGAAAAGTACTAGCTTAGCACCAAAACCGTTCTTCTCAAACTTTGGTGCTATCATTACTTTTGCAATCGTTGGAACCTTTATCGCCTCCATTGTCACAGGTGTTCTAGTCTACCTTTCTGGGTTAATACATCTTGTCTATAGGATGCCTCTGATCGAGTCTATGATGTTTGGTGCCCTTGTATCA…
Marvellous	1059_5C003368.t1	As_Marvel_NHX15	MALELSMALAAPPGGGLLLAPPPPAPPGKEQQVAGVGILLQISMLVLSFVLGHVLRRHRFYYLPEASASLLIGLVVGGLANISNTETNTSYLGGLTFLMYKLPLVECLMFGALISATDPVTVLSIFQELGSDVNLYALVFGESVLNDAMAISLYRTMSSVRSNATGGENIFMMILQFLEIFVGSMSSGVGVGFISSLISFPHVLHAKLLTGTLTSWYLFKYAGLDIDNLQNLESCLFVLFPYFSYMLAEGLGLSGIVSILFTGMVMKHYTYSNLSDNSQRFVSSFFHLLSSLAETFVFIYMGFDIAMEEHSWSHVGFIFFSIIFIIVARAANVFSCAYLVNVSRPEHRRIPLKHQKALCFSGLRGAMAFALALQSVHELPEGHGKTILTTTTAIVVLTV…	ATGGCGCTGGAGTTGAGCATGGCTCTGGCAGCGCCGCCGGGGGGCGGGCTGCTGCTAGCCCCGCCCCCTCCCGCCCCGCCCGGCAAGGAGCAGCAGGTGGCAGGGGTGGGGATCCTGCTGCAGATCTCCATGCTCGTGCTCTCCTTCGTGCTCGGCCACGTCCTCCGCCGCCACCGCTTCTACTACCTCCCCGAAGCCAGCGCTTCGCTCCTGATCGGACTAGTTGTTGGTGGGCTTGCTAATATTTCAAACACAGAGACCAATACTAGCTATCTTGGTGGGCTTACATTTCTAATGTATAAACTTCCACTGGTTGAATGCCTTATGTTTGGCGCTCTTATATCTGCGACTGATCCTGTCACAGTATTATCAATATTCCAGGAACTGGGAAGTGATGTT…
Marvellous	1059_5C004581.t1	As_Marvel_NHX16	MEMRAFSAAAPHQATGLGLGGGGAVDEQQAAGVGILLQISMLVLSFVLGHLLRRRKFYYLPEASASLLIGMIVGGFANISNTQKSTRLTSNHVKFCFRQKPFFSNFGAIITFAILGTFIASIVTGLLVYLAGLIYVIYRLPLVECMMFGALVSATDPVTVLSIFQELGTDVNLYALVFGESVLNDANHGIYEDEFSRSEFCRSHLEPCCMYSLILSNLFKYAELGVENLHNLESCLFVLFPYFSYMLAEGIGLSGIVSILFTGTVMKRYTFSNLSEDSQRFTARFFHLLSSLAEAFIFIYMGFDIAMERQSWSHIGFIFFSIIFILVARAANVFSCAYILNLARPPHSQIPRQYQVALWYSGLRGAMAFALALQSVHDLPEGHGETIFTATTSIVVLTV…	ATGGAGATGAGGGCGTTCTCCGCGGCGGCGCCGCATCAGGCCACGGGGCTGGGGCTGGGAGGTGGCGGGGCGGTGGACGAGCAGCAGGCGGCGGGGGTGGGGATCCTGCTGCAGATATCCATGCTCGTGCTCTCCTTCGTGCTCGGCCACCTCCTCCGCCGCCGCAAGTTCTACTACCTGCCCGAGGCCAGCGCCTCCCTCCTCATCGGGATGATTGTTGGAGGGTTTGCTAACATATCAAACACGCAGAAAAGTACTAGGCTCACATCTAATCATGTCAAATTTTGTTTCCGGCAGAAACCGTTCTTTTCAAACTTTGGTGCTATCATAACTTTTGCAATCCTGGGAACCTTCATTGCTTCCATAGTTACAGGGCTTCTAGTTTATCTTGCTGGGTTA…
Marvellous	1059_5D001458.t1	As_Marvel_NHX17	MNLMAAPDPDHGSVLFVVLLFVCILLLGKNRWLYESIAVLIIGLCTGVVILLMTKGKSSHLLVISDDLFFIYLLPPIIFNAGFRVKKEHFFGNFMTITLFGVFGTIISFLTISLAAIAIFRSMNIDTLDVGDFLAIGAILSATHSACTLQVLNQDETPFLYSLISGEGIVNHATSVVLFNVLQNFDLNHIDAMVVLKFFGSFLYLFVSSTFLGVCCGLLTAYMIKISFIGRHSTKREVAVMMLMAYLTYVQAEHQHLSGILAVFFYGIVISHYTWHSLTESSRVTTKQTFATLSFIAETFLFLYVGMDALDIEKWKLATDSPWKSIAVSSIFLGLVLVGRAGFVFPISFLSNLTKKTLAEKLCWRQQIIIWWAGIMRGAVSIALAYNKFTRSGQTQLQG…	ATGAACCTTATGGCGGCGCCGGACCCAGACCACGGGTCGGTGCTCTTCGTGGTGCTGCTCTTCGTCTGCATCCTCCTCCTCGGGAAGAACCGATGGCTGTACGAGTCCATCGCCGTCCTCATCATCGGTCTTTGCACCGGCGTGGTGATCTTGCTGATGACCAAGGGGAAAAGCTCGCACCTGCTCGTCATCAGCGACGACCTCTTCTTCATATACCTCCTGCCTCCAATCATCTTCAACGCTGGTTTCCGGGTGAAGAAGGAGCACTTCTTCGGGAATTTCATGACAATCACATTATTTGGGGTTTTTGGGACAATCATCTCGTTTCTCACAATATCGCTTGCTGCCATTGCAATATTCCGCAGCATGAACATTGACACACTGGATGTAGGAGATTTT…
Marvellous	1059_5D003434.t1	As_Marvel_NHX18	MAVELSMALAASPGAGLLLAPPPPAPPGKEQQVAGVGILLQISMLVLSFVLGHVLRRHRFYYLPEASASLLIGLVVGGLANISNTETNTRTWFNFHEEFFFLFLLPPIILYPFFHFFLLTSLLKPFFANFGAIVTFAILGTFTASIVTGMLVYLGGLTFLMYKLPLVECLMFGALISATDPVTVLSIFQELGSDVNLYALVFGESVLNDAMAISLYRTMSSVRSNAAGGENIFMMILQFLEIFVGSMSSGVGVGFISSLISFPRVLQAKLSLTTWYLFKYAGLDIDNLQNLESCLFVLFPYFSYMLAEGLGLSGIVSILFTGMVMKHYTYSNLSDNSQRFVSSFFHLLSSLAETFVFIYMGFDIAMEEHSWSHVGFIFFSIIFIIVARAANVFSCAYLV…	ATGGCGGTGGAGCTGAGCATGGCCCTGGCGGCGTCGCCCGGGGCCGGGCTGCTGCTGGCCCCGCCCCCTCCCGCCCCGCCCGGCAAGGAGCAGCAGGTGGCAGGGGTGGGGATCCTGCTGCAGATCTCCATGCTCGTGCTCTCCTTCGTGCTCGGCCACGTTCTCCGCCGCCACCGCTTCTACTACCTCCCCGAGGCCAGCGCTTCGCTCCTCATCGGACTAGTTGTTGGTGGGCTTGCTAATATTTCAAACACAGAGACCAATACTAGGACATGGTTCAACTTCCACGAAGAATTCTTCTTCTTGTTCCTGTTACCGCCTATAATATTATATCCTTTTTTTCACTTTTTTCTTTTAACATCATTATTAAAACCATTCTTTGCGAACTTTGGGGCTATT…
Marvellous	1059_5D004590.t1	As_Marvel_NHX19	MMRGMETRAFSAAAPHQATGLGLGGGGAVDEQQAAGVGILLQISMLVLSFVLGHLLRRRKFYYLPEASASLLIGMIVGGFANISNTQKSTRLTSNHVKICFRQKPFFSNFGAIITFAILGTFIASIVTGLLVYLAGLIYVIYRLPLVECMMFGALVSATDPVTVLSIFQELGTDVNLYALVFGESVLNDAVAISLYRTMASMRTNSPGHNFFVVILSHACMNSLILSNLFKYAELGVENLHNLESCLFVLFPYFSYMLAEGLGLSGIVSILFTGIVMKRYTFYNLSADSQRFTARFFHLLSSLAEAFIFIYMGFDIAMERQSWSHIGFIFFSIIFILVARAANVFSCAYILNLARPPHSQIPRQYQVALWYSGLRGAMAFALALQSVHDLPDGHGETIF…	ATGATGAGGGGAATGGAGACGAGGGCGTTCTCCGCGGCGGCGCCGCATCAGGCCACGGGGCTGGGGCTGGGAGGCGGCGGCGCGGTGGACGAGCAGCAGGCGGCGGGGGTGGGGATCCTGCTGCAGATATCCATGCTCGTGCTCTCCTTCGTTCTCGGCCACCTCCTCCGCCGCCGCAAGTTCTACTACCTGCCCGAGGCCAGCGCCTCCCTCCTCATCGGGATGATTGTTGGAGGGTTTGCTAACATATCAAACACGCAGAAAAGTACTAGGCTCACATCTAATCATGTCAAAATTTGTTTCCGGCAGAAACCATTCTTTTCGAACTTTGGTGCTATCATAACTTTCGCAATCCTGGGAACCTTCATTGCTTCCATAGTTACAGGGCTTCTAGTTTAT…
Marvellous	1059_5D005837.t1	As_Marvel_NHX20	MGMGMDVVAAQLARLGDALTTSDHASVVSINLFVALLCACIVLGHLLEENRWLNESITALIIGLCTGVVILLTTKGKSSHVLVFSEDLFFIYLLPPIIFNAGFQVKKKQFFRNFMTITLFGAVGTMISFFTISMGAIAIFSRMNIGTLDVGDFLAIGAIFSATDSVCTLQVLNQDETPFLYSLVFGEGVVNDATSVVLFNALQNFDLNHIDAMVILKFLGNFLYLFVSSTFLGVFSGLLSAFIIKKLYIGRHSTDREVALMMLMAYLSYMLAELLDLSGILTVFFCGIVMSHYTWHNVTESSRVTTKHAFATLSFIAETFLFLYVGMDALDIEKWKFASDSPGKSIGVSSILLGLVLVGRAAFVFPLSFLSNLTKKTAIEKISWRQQIVIWWAGLMRGA…	ATGGGGATGGGGATGGACGTGGTGGCGGCGCAGCTGGCGCGGCTGGGCGACGCGCTGACGACCTCGGACCACGCGTCGGTGGTCTCCATCAACCTCTTCGTGGCGCTGCTCTGCGCCTGCATCGTCCTCGGCCACCTCCTCGAGGAGAACCGCTGGCTCAACGAGTCCATCACCGCCCTCATCATCGGGCTCTGCACCGGCGTGGTGATCTTGCTGACGACCAAGGGGAAGAGCTCGCACGTGCTCGTCTTCAGCGAGGACCTCTTCTTCATATACCTCCTGCCACCAATCATCTTCAACGCAGGTTTCCAGGTGAAGAAGAAGCAGTTCTTCCGGAATTTCATGACAATCACATTATTTGGTGCTGTTGGGACAATGATTTCATTCTTCACCATATCT…
Marvellous	1059_6A005337.t1	As_Marvel_NHX21	MEMGVVAEQLARLGDALTTSDHASVVSINLFVALLCACIVLGHLLEENRWLNESITALIIGLCTGVVILLTTKGKSSHVLVFSEDLFFIYLLPPIIFNAGFQVKKKQFFRNFMTITLFGAIGTMISFFTISLGAIAIFSRMNIGTLDVGDFLAIGAIFSATDSVCTLQVLNQDETPFLYSLVFGEGVVNDATSVVLFNALQNFDLNHIDTMVVLKFLGNFLYLFVSSTFLGVFSGLLSAYIIKKLYIGRHSTDREVALMMLMAYLSYMLAELLDLSGILTVFFCGIVMSHYTWHNVTESSRVTTKHAFATLSFIAETFLFLYVGMDALDIEKWKFASDSPGKSIGVSSILLGLVLVGRAAFVFPLSFLSNLTKKTALEKISWRQQIVIWWAGLMRGAVS…	ATGGAGATGGGCGTGGTGGCGGAGCAGCTGGCGCGGCTGGGCGACGCGCTGACGACCTCGGACCACGCGTCCGTGGTCTCCATCAACCTCTTCGTGGCGCTGCTCTGCGCCTGCATCGTCCTCGGCCACCTCCTCGAGGAGAACCGCTGGCTCAACGAGTCCATCACCGCCCTCATCATCGGGCTCTGCACCGGCGTGGTGATCTTGCTGACAACCAAGGGGAAGAGCTCGCACGTGCTCGTCTTCAGCGAGGACCTCTTCTTCATATACCTCCTGCCCCCAATCATCTTCAACGCAGGTTTCCAGGTGAAGAAGAAGCAGTTCTTCCGGAACTTCATGACAATCACATTATTTGGTGCTATTGGGACAATGATTTCCTTCTTCACCATATCTCTGGGT…
Marvellous	1059_6C000505.t1	As_Marvel_NHX22	MEEPGPSPDDAVLFFGVALVLGIASRHLLRGTRVPYTVALLVLGVALGGLEYGTKHGLGKLGTGIRIWAAINPDLLLAVFLPALLFESSFSMEVHQIKKCMAQMVLLAVPGVVISTVLLGAAVKLTFPYDWNWKTSFLFSGLLSATDPVAVVALLKDLGASKKLSTIIEGESLMNDGTAIVVYQLFYRMVLGTTFDAGSIIKFLSEVSLGAVALGLAFGIASVLWLGFIFNDTIIEISLTLAVSYIAFFTAQDALEVSGVLAVMTLGMFYAAFAKTAFKGDSQQSLHHFWEMIAYIANTLIFILSGVVIADGVLQDKIHFERHGASWGFLLLLYVFVQISRAVVVIVLYPLLRHFGYGMDAKEAMVLVWSGLRGAVALSLSLSVKRASDADQHYLKSEV…	ATGGAGGAGCCCGGTCCCAGCCCGGACGACGCCGTCCTCTTCTTCGGGGTCGCCCTCGTGCTCGGCATCGCCTCCCGCCACCTCCTCCGCGGCACGCGCGTCCCCTACACCGTCGCCCTCCTCGTCCTCGGCGTCGCACTCGGAGGCCTCGAGTACGGGACGAAGCACGGCCTCGGCAAGCTCGGAACTGGCATTCGAATATGGGCCGCCATAAATCCTGATCTTCTTCTCGCGGTTTTCCTCCCTGCCCTCCTCTTCGAGAGCTCCTTCTCCATGGAAGTACACCAAATCAAGAAATGCATGGCACAGATGGTGTTGCTTGCTGTGCCAGGCGTGGTCATCTCAACGGTTCTGCTTGGCGCTGCTGTAAAGCTTACTTTTCCATACGACTGGAACTGG…
Marvellous	1059_6C000754.t1	As_Marvel_NHX23	MPSSSPECPSWLVLGAACRHLLRGTRVPYTIALLIVGVALGSLEYGTQGGLGKLGAGIRIWANINPDLLLAAFLPALLFESAFSMEAHQIKKCMVQMILLAGPGVLMSTFLLGTALKLTFPYDWDWKISLLLGGLLSATDPVAVVAHLKELGTSKKLSTIIEGESLMNDGISVVVYQLFYRMVLGRSFNAESIMIFLSEVSLGAVALGLAFGIISLLWLGCIFNDTILEMTLTLAVSYLAFYTAQDALEFSGILTVMTLGMFYAAFAKTAFKGDSQRSLHDFWEIVAYVANTLIFILSGVVIADGVLQDNVHFERNGTSWGFLLLLYVFVQMAWVVVVGICYPLLGYFGYGLDFKEATVLVWSGL*	ATGCCGTCCTCTTCGCCGGAGTGTCCCTCGTGGCTCGTGCTGGGCGCCGCCTGCCGCCACCTCCTCCGCGGTACCCGCGTCCCCTACACCATCGCCCTCCTCATCGTCGGCGTCGCCCTGGGATCGCTAGAATACGGGACACAAGGCGGTCTAGGCAAACTGGGAGCTGGCATTCGTATATGGGCTAACATAAACCCTGATCTTCTCCTGGCTGCTTTCCTTCCAGCCCTTCTGTTTGAAAGCGCCTTTTCGATGGAAGCACACCAAATTAAGAAATGCATGGTACAGATGATCTTACTTGCTGGTCCTGGTGTGCTAATGTCAACATTCTTACTTGGCACTGCTCTAAAGCTTACTTTTCCATATGATTGGGACTGGAAAATATCATTGTTACTCGGT…
Marvellous	1059_7A000958.t1	As_Marvel_NHX24	MGIMGVDLGALALRYTGLSLSVSDHDSIVAINIFVALLCGCIVFGHLLEGNRWVNESTTALVMGLITGGVILLVTNGMNSRILVFSEDIFFIYLLPPIIFNAGFQVKKKQFFRNFATITLFGAVGTLISFVIITLGAMALFKKLDVGPLQLGDYLAIGAIFSATDSVCTLQVLNQDEAPLLYSLVFGEGVVNDATSVVLFNAIQNIDLNHFDALVLLQFIGKFLYLLFTSTVLGVAVGLLSAYTIKKLCFARHSTDREVAIMMLMAYLSYMLSMLLDLSGILTVFFCGIVMSHYTWHNVTESSRVTTKHTFATLSFIAELFLFLYVGMDALDIEKWRLASSSPKKPIALSAVILGLVMVGRAAFVFPLSFISNLSKKEARLKISFRQQIIIWWAGLMRG…	ATGGGCATCATGGGGGTCGATTTGGGAGCACTCGCTCTCAGGTACACCGGGCTCTCGCTGTCCGTGTCGGACCACGACTCCATCGTCGCCATCAACATCTTCGTCGCGCTACTCTGCGGCTGCATTGTCTTCGGCCACCTGCTCGAAGGCAACCGGTGGGTGAATGAGTCCACCACCGCGCTCGTCATGGGGCTCATCACTGGCGGCGTGATCCTGCTCGTCACCAACGGGATGAATTCGCGCATTCTTGTCTTCAGCGAGGATATATTCTTCATCTACTTGCTCCCGCCCATCATCTTTAACGCTGGGTTTCAAGTAAAGAAAAAGCAATTCTTCCGCAATTTTGCGACAATTACGTTATTTGGTGCTGTTGGGACATTGATATCGTTTGTAATAATC…
Marvellous	1059_7A003073.t1	As_Marvel_NHX25	ATALWEAAVVAVSTGGDSSTVFSICVFTAVLCLCLVAGHLLEENKWVNESITALIIGCIVGAFIFLLSKGKNSRILTFDEQLFFIYVLPPIIFNAGFQVKKKQFFHNFLTIMSFGVFGVFISVAIVSAGCYWLFPKVGFGKLDAVDYLALGVIFSSTDTVCTLQVISQDETPRLYSLVFGEGVVNDATSVVLFNAIKNIDITRLKGGVVLKVIADFLYLFATSTILGATIGLSTAYVLRALYFGRHSTDREVALMALMAYLSYMLAELLSLSGILTVFFCGIVMSHYAWHNVTESSRITTRHIFATLSFIAETFIFLYVGMDALDIDKWKTAKSGFKTSAGIFGILISLILLGRAAFVFPLSILSNSMSGNSEKAPITFKHQVVIWWAGLMRGAVSIAL…	GGCGACGGCGCTGTGGGAGGCGGCGGTGGTGGCGGTGTCGACGGGCGGGGACAGCAGCACGGTGTTCTCCATCTGCGTGTTCACGGCGGTGCTCTGCCTGTGCCTCGTCGCCGGCCACCTCCTGGAGGAGAACAAATGGGTCAACGAGTCCATCACCGCGCTCATCATCGGGTGCATTGTCGGGGCTTTCATATTCCTGCTGAGCAAAGGCAAGAACTCGCGCATCCTCACGTTCGACGAGCAGCTCTTCTTCATCTACGTTCTTCCGCCCATCATCTTCAACGCCGGGTTCCAGGTCAAGAAGAAGCAGTTCTTCCATAATTTCCTCACCATCATGTCCTTTGGGGTATTCGGGGTTTTCATCTCAGTTGCGATCGTCTCCGCTGGTTGCTACTGGCT…
Marvellous	1059_7A003300.t1	As_Marvel_NHX26	MAAGAPPHGAPTVEEQEEAAGVGILLQISMLVLAFVLGHLLRRRRVYYLPEASASLLIGLIVGGLASISNTQKSTSLAPIPFFSNFGAIITFAIVGTFIASIVTGVLVYLFGLIHLVYKMPLIESMMFGALVSATDPVTVLSIFQELGTDVDLYALVFGESVLNDAMAISLYRTMASLRTNASSQNIFVVILRFLENFFGSMSTGVGAGFISALISFLHSYLLHHFLYNLESCLFVLFPYFSYMLAEGFGLSGIVSILFTGIVMKRYTFPNLSEDSQRFTASLFHLLSSLAETFVFIYMGFDIAMEHQSWSHIGFIFFSIIFILVARAANVFSCAFLVNLVRPPHRKISRQYKQALWYSGLRGAMAFALALQSVHDLPEGHGQTILSATISIIVLTVLL…	ATGGCGGCGGGGGCGCCACCGCACGGCGCGCCGACGGTGGAGGAGCAGGAGGAGGCGGCGGGGGTGGGGATCCTGCTTCAGATATCGATGCTGGTGCTGGCGTTCGTGCTCGGCCACCTCCTCCGCCGCCGCAGGGTCTACTACCTCCCCGAGGCCAGCGCCTCGCTCCTCATCGGGTTGATCGTGGGAGGGCTTGCTAGCATATCTAACACTCAGAAAAGTACTAGCTTAGCACCAATACCGTTCTTCTCAAACTTTGGTGCTATCATTACTTTTGCAATCGTTGGAACCTTTATCGCCTCCATTGTCACAGGTGTTCTAGTCTACCTTTTTGGGTTAATACATCTTGTCTATAAGATGCCTCTGATTGAATCTATGATGTTTGGTGCCCTTGTATCA…
Marvellous	1059_7C005293.t1	As_Marvel_NHX27	MVKVMGYAISSSRSPLRESEAGVAGSVAAPDHASVLFAVLLCACIVLLEKNRWLNESITTLIIGLCTGVVILLITKGRSSHLLVISEDLFLLYLVPPIIFNASFRVKKEHFFQNFMTITLFGVFGTIISFLTISLAAIAIFRSMKIDTLDVGDFFAIGAIFSATHSVSTLQVLNQDETPFLYSLVSGEGIVNHATSVVLFNAVQNFDLNHINAMIIIKFLGSFLYLFVSSTFIGVCCGLLSTYIVNKLVIGRHSTNSEVALMMLMAYQSYMLAELHHLSGILAVFFYGTVMSHYTWHSVTESSRVTIKQTFATLSFIAETFLFLYVGMDALDIEKWKLASDSPGKSLAVSSILLGLVLVGRAAFVFLLSFLSNLTKKTLAEKISWRQQIIIWLAGLMRG…	ATGGTGAAGGTCATGGGTTACGCAATATCGTCATCCAGGAGCCCCCTCCGTGAATCCGAGGCCGGAGTGGCAGGATCTGTGGCGGCGCCGGACCATGCGTCGGTGCTCTTCGCGGTGCTGCTCTGCGCCTGCATCGTCCTCCTCGAGAAGAACAGATGGCTTAACGAGTCCATCACCACCCTCATCATCGGTCTTTGCACCGGCGTGGTGATCTTGCTGATCACCAAGGGGAGGAGCTCGCACCTGCTCGTCATCAGCGAGGACCTCTTCTTACTATACCTCGTGCCTCCAATCATCTTCAACGCTAGTTTCCGGGTGAAGAAGGAGCACTTCTTCCAGAATTTCATGACAATCACATTATTTGGGGTTTTTGGGACAATCATCTCGTTTCTCACAATA…
Marvellous	1059_7D000830.t1	As_Marvel_NHX28	MAAAATALWEAAVVAASTGGDSSTVFSICVFTAVLCLCLVAGHLLEENKWVNESITALIIGCIVGAFIFLLSKGKNSRILTFDEQLFFIYVLPPIIFNAGFQVKKKQFFHNFLTIMSFGVFGVFISVAIVSAGCYWLFPKVGFGKLDAVDYLALGVIFSSTDTVCTLQVISQDETPRLYSLVFGEGVVNDATSVVLFNAIKNIDITRLKGGVVLKVIADFLYLFATSTILGATIGLSTAYVLRALYFGRHSTDREVALMALMAYLSYMLAELLSLSGILTVFFCGIVMSHYAWHNVTESSRITTRHIFATLSFIAETFIFLYVGMDALDIDKWKTAKSGFKTSAGIFGILISLILLGRAAFVFPLSILSNSMSGNSEKAPITFKHQVVIWWAGLMRGAV…	ATGGCGGCGGCGGCGACGGCGCTGTGGGAGGCGGCGGTGGTGGCGGCGTCGACGGGCGGGGACAGCAGCACGGTGTTCTCCATCTGCGTGTTCACGGCGGTGCTCTGCCTGTGCCTCGTCGCCGGCCACCTCCTGGAGGAGAACAAATGGGTCAACGAGTCCATCACCGCGCTCATCATCGGGTGCATTGTCGGGGCTTTCATATTCCTGCTGAGCAAAGGCAAGAACTCGCGCATCCTCACGTTCGACGAGCAGCTCTTCTTCATCTACGTTCTTCCGCCCATCATCTTCAACGCCGGGTTCCAGGTCAAGAAGAAGCAGTTCTTCCATAATTTCCTCACCATCATGTCCTTTGGGGTATTCGGGGTTTTCATCTCAGTTGCGATCGTCTCTGCTGGT…
Marvellous	1059_7D001058.t1	As_Marvel_NHX29	MAAGAPPHGAPTVEAAGVGILLQISMLVLAFVLGHLLRRRRVYYLPEASASLLIGLIVGGLASISNTQKSTSLAPIPFFSNFGAIITFAIVGTFIASIVTGVLVYLFGLIHLVYRMPLIEPMMFGALVSATDPVTVLSIFQELGTDVDLYALVFGESVLNDAMAISLYRTMASLRTNASSQNIFVVILRFLENFFGSMSTGVGAGFISALISFLDSYLLHHFLYNLESCLFVLFPYFSYMLAEGFGLSGIVSILFTGIVMKRYTFPNLSEDSQRFTASLFHLLSSLAETFVFIYMGFDIAMEHQSWSHIGFIFFSIIFILVARAANVFSCAFLVNLVRPPHRKISRQYKQALWYSGLRGAMAFALALQSVHDLPEGHGQTILSATISIIVLTVLLIGGS…	ATGGCGGCGGGGGCGCCACCGCACGGCGCGCCGACGGTGGAGGCGGCAGGGGTGGGGATCCTGCTTCAGATATCGATGCTGGTGCTGGCCTTCGTGCTCGGCCACCTCCTCCGCCGCCGCAGGGTCTACTACCTCCCCGAGGCCAGCGCGTCGCTCCTCATCGGGTTGATCGTGGGAGGGCTTGCTAGCATATCTAACACTCAGAAAAGTACTAGCTTAGCACCAATACCGTTCTTCTCAAACTTTGGTGCTATCATTACTTTTGCAATCGTTGGAACCTTTATCGCCTCCATTGTCACAGGTGTTCTAGTCTACCTTTTTGGGTTAATACATCTTGTCTATAGGATGCCTCTGATCGAACCTATGATGTTTGGTGCCCTTGTATCAGCAACTGATCCT…
Marvellous	1059_7D004880.t1	As_Marvel_NHX30	MEAHQIKKCMVQMILLAGPGVLMSTFLLGTALKLTFPYDWDWKISLLLGGLLSASDPVAVVAHLKELGTSKKLSTIIEGESLMNDGVSVVVYQLFYRMVLGRSFNAESIMIFLTEVSLGGR*	ATGGAAGCACACCAAATTAAGAAATGCATGGTACAGATGATCTTACTTGCTGGACCTGGTGTGCTAATGTCAACATTCTTACTTGGCACTGCTCTAAAGCTTACTTTTCCATATGATTGGGACTGGAAAATATCATTGTTACTTGGTGGCCTGCTAAGTGCCAGCGATCCTGTTGCCGTGGTTGCACATCTAAAAGAGCTCGGAACAAGTAAAAAGCTCAGCACAATTATTGAGGGAGAATCCTTGATGAACGATGGGGTTTCTGTTGTTGTCTATCAGTTATTCTATCGGATGGTGCTCGGAAGAAGCTTCAATGCAGAGTCAATAATGATCTTCTTAACAGAAGTTTCACTTGGAGGGAGATAA
Marvellous	1059_7D005109.t1	As_Marvel_NHX31	MEEPGPSPDDAVLFFGVSLVLGIASRHLLRGTRVPYTVALLVLGVALGGLEYGTKHGLGKLGAGIRIWAAINPDLLLAVFLPALLFESSFSMEVHQIKKCMAQMVLLAVPGVVISTVLLGAAVKLTFPYDWNWKTSFLFSGLLSATDPVAVVALLKDLGASKKLSTIIEGESLMNDGTAIVVYQLFYRMVLGTTFDAGSIIKFLSEVSLGAVALGLAFGIASVLWLGFIFNDTIIEISLTLAVSYIAFFTAQDALEVSGVLAVMTLGMFYAAFAKTAFKGDSQQSLHHFWEMIAYIANTLIFILSGVVIADGVLQDNIHFERHGASWGFLLLLYVFVQISRAVVVIVLYPLLRHFGYGMDVKEATVLVWSGLRGAVALSLSLSVKRASDGVQRYLKPEV…	ATGGAGGAGCCCGGCCCCAGCCCGGACGACGCCGTCCTCTTCTTCGGGGTCTCCCTCGTGCTCGGCATCGCCTCCCGCCACCTCCTCCGCGGCACACGCGTCCCCTACACCGTCGCCCTCCTCGTCCTCGGCGTCGCCCTCGGAGGCCTCGAGTACGGGACGAAGCACGGCCTCGGCAAGCTCGGAGCTGGCATTCGTATATGGGCCGCCATCAATCCCGATCTTCTCCTGGCTGTTTTCCTCCCCGCCCTCCTCTTCGAGAGCTCCTTCTCCATGGAAGTACACCAGATCAAGAAATGCATGGCACAGATGGTGTTGCTTGCTGTTCCAGGCGTGGTCATCTCGACGGTTCTGCTCGGCGCTGCTGTAAAGCTTACTTTTCCGTACGACTGGAACTGG…
OT3098	1D004786.t1	As_OT3098_NHX1	MGIMGVDLGALALRYTGLSLSVSDHDSIVAINIFVALLCGCIVFGHLLEGNRWVNESTTALIMGLITGGVILLVTNGMNSRILVFSEDIFFIYLLPPIIFNAGFQVKKKQFFRNFATITLFGAVGTLISFVIITLGAMALFKKLDVGPLQLGDYLAIGAIFSATDSVCTLQVLNQDEAPLLYSLVFGEGVVNDATSVVLFNAIQNIDLNHFDALVLLQFIGKFLYLLFTSTVLGVAVGLLSAYTIKKLCFARHSTDREVAIMMLMAYLSYMLSMLLDLSGILTVFFCGIVMSHYTWHNVTESSRVTTKHTFATLSFIAELFLFLYVGMDALDIEKWRLASSSPKKPIALSAVILGLVMVGRAAFVFPLSFISNLSKKEARLKISFRQQIIIWWAGLMRG…	ATGGGCATCATGGGGGTCGATTTGGGAGCGCTCGCTCTCAGGTACACCGGCCTCTCGCTGTCCGTGTCGGACCACGACTCCATCGTCGCCATCAACATCTTCGTCGCGCTACTCTGCGGCTGCATTGTCTTCGGCCACCTGCTCGAAGGCAACCGGTGGGTGAATGAGTCCACCACCGCGCTCATCATGGGGCTCATCACTGGCGGCGTGATCCTGCTCGTCACCAACGGGATGAATTCACGCATTCTTGTCTTCAGCGAGGATATATTCTTCATCTACTTGCTCCCGCCCATCATCTTTAACGCTGGGTTTCAAGTAAAGAAAAAGCAATTCTTCCGCAATTTTGCGACAATTACGTTATTTGGTGCTGTTGGGACATTGATATCATTTGTAATAATC…
OT3098	2D000526.t1	As_OT3098_NHX2	MAAAEATAALWEAAVVAASSTGGDSTTVFSICVFTAVLCLCLVAGHLLEENKWVNESITALIIGCIVGAFIFLLSKGKNSRILRFDEQLFFIYVLPPIIFNAGFQVKKKQFFHNFLTIMSFGVFGVFISVAIVSAGCYWLFPKVGFGKLDAVDYLALGVIFSSTDTVCTLQVISQDETPRLYSLVFGEGVVNDATSVVLFNAIKNIDITRLKGGVVLKVIADFLYLFATSTILGATIGLSTAYVLRALYFGRHSTDREVALMALMAYLSYMLAELLSLSGILTVFFCGIVMSHYAWHNVTESSRITTRHIFATLSFIAETFIFLYVGMDALDIDKWKTAKSGFKTSAGIFGILISLILLGRAAFVFPLSILSNSMSGNSEKAPITFKHQVVIWWAGLMR…	ATGGCAGCGGCGGAGGCGACGGCGGCGCTGTGGGAGGCGGCGGTGGTTGCGGCGTCGTCGACGGGCGGGGACAGCACCACGGTGTTCTCCATCTGCGTGTTCACGGCGGTGCTCTGCCTGTGCCTCGTCGCCGGCCACCTCCTCGAGGAGAACAAATGGGTCAACGAGTCCATCACCGCGCTCATCATCGGGTGCATTGTCGGGGCTTTCATTTTCCTGCTGAGCAAAGGCAAGAACTCGCGCATCCTGAGGTTCGACGAGCAGCTCTTCTTCATCTACGTTCTTCCGCCCATCATCTTCAACGCCGGGTTCCAGGTGAAGAAGAAGCAGTTCTTCCATAATTTCCTCACCATCATGTCATTTGGGGTATTCGGGGTTTTCATCTCAGTTGCGATCGTC…
OT3098	3D000807.t1	As_OT3098_NHX3	MVGLGAMGLGEPPADYGSIAAVGLFVALMCACIVVGHLLEEHRWMNESTTALLIGLGTGTVILLASSGKHSRILVFSEDLFFIYLLPPIIFNAGFQVKKKQFFRNFMTITLFAVVGTLISFSIISLGAVGIISRLNIGALELGDYLALGAIFSATDSVCTLQTGLLSAYVIKKLYFGRHSTDREVAIMMLMAYLSYMLAELLDLSGILTVFFCGILMSHYTWHNVTESSRVTTKHAFATLSFISETFLFLYVGMDALDIEKWKIVSETYSPMKSIALSSIILALVLIARAAFVFPLSYLSNLTKKTPGEKISIRQQVIIWWAGLMRGAVSIALAYNKFAKSGHTQLPSNAIMITSTITIVLFSTIVFGLLTKPLIRLMIPTRHLTREVSTLSEPSSPKS…	ATGGTGGGTCTGGGGGCGATGGGGCTCGGCGAGCCGCCGGCGGACTACGGCTCGATCGCGGCCGTGGGGCTCTTCGTGGCGCTCATGTGCGCCTGCATCGTCGTCGGCCACCTCCTCGAGGAGCACCGGTGGATGAACGAGTCCACCACCGCGCTCTTGATTGGGCTCGGCACCGGCACGGTCATCCTGCTGGCGTCAAGCGGGAAGCACTCGCGCATACTCGTCTTCAGCGAGGATCTCTTCTTCATCTACCTGCTGCCGCCAATCATTTTCAATGCAGGGTTCCAGGTGAAGAAGAAACAGTTCTTCCGCAACTTCATGACCATTACATTGTTTGCTGTAGTTGGGACCCTCATCTCCTTCAGCATAATATCCCTCGGTGCTGTGGGGATAATATCA…
OT3098	3D004398.t1	As_OT3098_NHX4	MGIMGVDLGALALRYTGLSLSVSDHDSIVAINIFVALLCGCIVFGHLLEGNRWVNESTTALVMGLITGGVILLVTNGMNSRILVFSEDIFFIYLLPPIIFNAGFQVKKKQFFRNFATITLFGAVGTLISFVIITLGAMGLFSKLDVGPLQLGDYLAIGAIFSATDSVCTLQVLNQDEAPLLYSLVFGEGVVNDATSVVLFNAIQNIDLDHFDALVLLQFVGKFLYLLFTSTVLGVAVGLLSAYTIKKLCFARHSTDREVAIMMLMAYLSYMLSMLLDLSGILTVFFCGIVMSHYTWHNVTESSRVTTKHTFATLSFIAELFLFLYVGMDALDIEKWRLASSSPKKPIALSAVILGLVMVGRAAFVFPLSFISNLSKKEARLKISFRQQVIIWWAGLMRG…	ATGGGCATCATGGGGGTCGATTTGGGAGCGCTCGCTCTCAGGTACACCGGCCTCTCGCTGTCGGTGTCGGACCACGACTCCATCGTCGCCATCAACATCTTCGTCGCGCTACTCTGCGGCTGCATTGTGTTTGGCCACCTGCTCGAAGGCAACCGGTGGGTCAATGAGTCCACCACCGCGCTCGTCATGGGGCTGATAACTGGCGGTGTGATCCTGCTCGTCACCAACGGCATGAATTCGCGCATTCTCGTATTCAGCGAGGATATATTCTTCATCTACTTGCTCCCGCCCATCATCTTTAACGCTGGGTTTCAAGTAAAGAAAAAGCAATTCTTCCGCAATTTTGCGACAATTACGTTATTTGGTGCTGTTGGGACATTGATATCGTTTGTAATAATC…
OT3098	4C000893.t1	As_OT3098_NHX5	MGMGVVAEQLARLGDALRTSDHASVVSINLFVALLCACIVLGHLLEENRWLNESITALIIGLCTGVVILLTTKGKSSHVLVFSEDLFFIYLLPPIIFNAGFQVKKKQFFRNFMTITLFGAIGTMISFFTISLGAIAIFSRMNIGTLDVGDFLAIGAIFSATDSVCTLQVLNQDETPFLYSLVFGEGVVNDATSVVLFNALQNFDLNHIDTMVVLKFLGNFLYLFVSSTFLGVFSGLLSAYIIKKLYIGRHSTDREVALMMLMAYLSYMLAELLVLSGILTVFFCGIVMSHYTWHNVTESSRVTTKHAFATLSFIAETFLFLYVGMDALDIEKWKFASDSPGKSIGVSSILLGLVLVGRAAFVFPLSFLSNLTKKTALEKISWRQQIVIWWAGLMRGAVS…	ATGGGGATGGGCGTGGTGGCGGAGCAGCTGGCGCGGCTGGGCGACGCGCTGAGGACCTCGGACCACGCGTCCGTGGTCTCCATCAACCTCTTCGTGGCGCTGCTCTGCGCCTGCATCGTCCTCGGCCACCTCCTCGAGGAGAACCGATGGCTCAACGAGTCCATCACCGCCCTCATCATCGGGCTCTGCACCGGCGTGGTGATCTTGCTGACAACCAAGGGGAAGAGCTCGCACGTGCTCGTCTTCAGCGAGGACCTCTTCTTCATATACCTCCTGCCCCCAATCATCTTCAACGCAGGTTTCCAGGTGAAGAAGAAGCAGTTCTTCCGGAACTTCATGACAATCACATTATTTGGTGCTATTGGGACAATGATTTCCTTCTTCACCATATCTCTGGGT…
OT3098	4C004026.t1	As_OT3098_NHX6	MMGLGAMGLGEPPADYSMIAAVGLFVALMCVCIIVGHLLEENRWMNESTTALLIGLGTGTVILLASSGKHSRILVFSEDLFFIYLLPPIIFNAGFQVKKKQFFRNFMTITLFAVVGTLISFSIISLGALGIISRLNIGALELGDYLALGAIFSATDSVCTLQVLSQDETPFLYSLVFGEGVVNDATSVVLFNAIQNFDLGDLSSLKFLQFIGNFLYLFGASTFLGVATGLLSAYVIKKLYFGRHSTDREVAIMMLMAYLSYMLAELLDLSGILTVFFCGILMSHYTWHNVTESSRVTTKHAFATLSFIAETFLFLYVGMDALDIEKWKIVSETYSPMKSIALSSIILALVLIARAAFVFPLSYLSNLTKKTPGEKISIRQQVIIWWAGLMRGAVSIALA…	ATGATGGGTTTGGGGGCGATGGGGCTCGGCGAGCCGCCGGCGGACTACAGCATGATCGCTGCGGTGGGGCTGTTTGTGGCGCTCATGTGCGTCTGCATCATCGTCGGCCACCTCCTCGAGGAGAACCGCTGGATGAACGAGTCCACCACCGCGCTCTTGATTGGGCTCGGCACCGGCACGGTCATCCTGCTGGCGTCAAGTGGGAAGCACTCGCGCATACTGGTGTTCAGCGAAGATTTGTTCTTCATCTACCTGCTGCCGCCAATCATTTTCAATGCAGGGTTCCAGGTGAAGAAGAAACAGTTCTTCCGCAACTTCATGACTATTACATTGTTTGCTGTAGTTGGGACCCTCATCTCCTTCAGCATAATATCCCTCGGTGCTCTAGGGATAATATCA…
OT3098	4D000384.t1	As_OT3098_NHX7	MVGLGAMGLGEPPADYGSIAAVGLFVALMCACIVVGHLLEEHRWMNESTTALLIGLGTGTVILLASSGKHSRILVFSEDLFFIYLLPPIIFNAGFQVKKKQFFRNFMTITLFAVVGTLISFSIISLGALGIISRLNIGALELGDYLALGAIFSATDSVCTLQVLSQDETPFLYSLVFGEGVVNDATSVVLFNAIQNFDLGDLSSLKFLQFIGNFLYLFGASTFLGVATGLLSAYVIKKLYFGRHSTDREVAIMMLMAYLSYMLAELLDLSGILTVFFCGILMSHYTWHNVTESSRVTTKHAFATLSFISETFLFLYVGMDALDIEKWKIVSETYSPMKSIALSSIILALVLIARAAFVFPLSYLSNLTKKTPGEKISIRQQVIIWWAGLMRGAVSIALA…	ATGGTGGGTCTGGGGGCGATGGGGCTCGGCGAGCCGCCGGCGGACTACGGCTCGATCGCCGCGGTGGGGCTCTTCGTGGCGCTCATGTGCGCCTGCATCGTCGTCGGCCACCTCCTCGAGGAGCACCGGTGGATGAACGAGTCCACCACCGCGCTCTTGATTGGGCTCGGCACCGGCACCGTCATCCTGCTGGCGTCAAGCGGGAAGCACTCGCGCATACTCGTCTTCAGCGAGGACCTCTTCTTCATCTACCTGCTGCCGCCAATCATTTTCAATGCAGGGTTCCAGGTGAAGAAGAAACAGTTCTTCCGCAACTTCATGACTATTACATTGTTTGCTGTAGTTGGGACCCTCATCTCCTTCAGCATAATATCCCTCGGTGCTCTGGGGATAATATCA…
OT3098	4D007723.t1	As_OT3098_NHX8	MCIVAAALWTSDHAPVVSINLFVALLFACILLLEKNRWLLNDSITALIIVSSIHLPAISTCLSPLSPPSPSLMLMRDGQGLCTGGVILLMTKGKSSHLLVFSEDLFFIYLLPPIIFNAGFRVKKKHFFRNFITITLFGVVGTIISFLTISLPAIAIIRSMNIDTLHVGDFLAIGAIFSATDSVCTLQVLDQDERPFLYSLVFGEGILNDATSVVLFNALQNFDLNHVDAMVVPKFLGSFLYLFVSSTFLGVCTGLLSAYIVKKLYIGRHSTKREVALMMIMAYYSYILAEVHAFGTLSFIAETSIFLYVGMDALDVEKWKLASDCPGKSIRVSLVLLGLVLVGRAAFVFPLSFLSNLTKKTLAEKISWRQQIVIWWAGLMRGAVSIALAYNKFARSGNT…	ATGTGCATTGTTGCGGCGGCGCTTTGGACGTCGGACCACGCGCCAGTGGTGTCCATCAACCTCTTCGTGGCGCTGCTCTTCGCCTGCATCCTCCTCCTCGAGAAGAACCGTTGGCTCCTGAACGACTCCATCACCGCCCTCATCATCGTAAGCTCGATTCATCTTCCAGCAATTAGTACTTGTCTCTCGCCATTGTCGCCGCCGTCGCCGTCGCTAATGCTAATGCGTGACGGACAGGGTCTGTGCACCGGCGGGGTGATCTTGCTGATGACGAAGGGGAAGAGCTCGCACCTGCTCGTCTTCAGCGAGGACCTCTTCTTCATATACCTCCTGCCTCCAATCATCTTCAACGCTGGTTTCCGGGTGAAGAAGAAGCACTTCTTCCGCAATTTCATTACA…
OT3098	5A002097.t1	As_OT3098_NHX9	MNLMAAPDPDHASVLFVVLLFVCIVLLGKNRWLYESIAVLIIGLCTGVVILLMTKGKSSHLLVISDDLFFIYLLPPIIFNAGFRVKKEHFFGNFMTITLFGVFGTIISFLTISLAIGAILSATHSACTLQVLNQDETPFLYSLISGEGIVNHATSVVLFNVLQNFDLNHIDAMVVLKFFGSFLYLFVSSTFLGVCCGLLTAYMIKISFIGRHSTKREVAVMMLMAYLTYVQAEHQHLSGILAVFFYGIVISHYTWHSLTESSRVTTKQTFATLSFIAETFLFLYVGMDALDIEKWKLATDSPWKSIAVSSIFLGLVLVGRAAFVFPISFLSNLTKKTLAEKLCWRQQIIIWWAGLMRGAVSIALAYNKFTRSGQTQLHGNEIMITSTVTVVLFSTMLFG…	ATGAACCTTATGGCGGCGCCGGACCCAGACCACGCGTCGGTGCTCTTCGTGGTGCTGCTCTTCGTCTGCATCGTCCTCCTCGGGAAGAACCGATGGCTGTACGAGTCCATCGCCGTCCTCATCATTGGTCTTTGCACCGGCGTGGTGATCTTGCTGATGACCAAGGGGAAGAGCTCGCACCTGCTCGTCATCAGCGACGACCTCTTCTTCATATACCTCCTGCCTCCAATCATCTTCAACGCTGGTTTCCGGGTGAAGAAGGAGCACTTCTTCGGGAATTTCATGACAATCACATTATTTGGGGTTTTTGGGACAATCATCTCGTTTCTCACAATATCGCTTGCAATTGGAGCTATCCTTTCCGCCACACACTCTGCCTGCACTTTACAAGTTCTCAAT…
OT3098	5A004146.t1	As_OT3098_NHX10	MAVELSMALAASPGAGLLLAPPPPAPPGKEQQVAGVGILLQISMLVLSFVLGHVLRRHRFYYLPEASASLLIGLVVGGLANISNTETNTRTWFNFHEEFFFLFLLPPIILYPFFHFFSFNIVISTLKPFFANFGAIVTFAILGTFIASVVTGMLVYLGGLTFLMYKLPLVECLMFGALISATDPVTVLSIFQELGSDVNLYALVFGESVLNDAMAISLYRTMSSVRSNAAGGENIFMMILQFLEIFVGSMSSGVGVGFISSLISFPHVLHAKLSLTTWYLFKYAGLDIDNLQNLESCLFVLFPYFSYMLAEGLGLSGIVSILFTGMVMKHYTYSNLSDNSQRFVSSFFHLLSSLAETFVFIYMGFDIAMEEHSWSHVGFIFFSIVLLIGGSTGTMLEAL…	ATGGCGGTGGAGCTGAGCATGGCCCTGGCGGCGTCGCCCGGGGCCGGGCTGCTGCTGGCCCCGCCCCCTCCCGCCCCACCCGGCAAGGAGCAGCAGGTGGCAGGGGTGGGGATCCTGCTGCAGATCTCCATGCTCGTGCTCTCCTTCGTGCTCGGCCACGTTCTCCGTCGCCACCGCTTCTACTACCTCCCCGAGGCCAGCGCTTCGCTCCTCATCGGACTAGTTGTTGGTGGGCTTGCTAATATTTCAAACACAGAGACCAATACTAGGACATGGTTCAACTTCCACGAAGAATTCTTCTTCTTGTTCCTGTTACCGCCTATAATATTATATCCTTTTTTTCACTTTTTTTCTTTTAACATCGTTATTAGTACCTTGAAACCATTCTTTGCGAACTTT…
OT3098	5A005168.t1	As_OT3098_NHX11	MMRGMETRAFSAAAPHQATGLGLGGGGAVDEQQAAGVGILLQISMLVLSFVLGHLLRRRKFYYLPEASASLLIGMIVGGFANISNTQKSTRLTSNRVKICFRQKPFFSNFGAIITFAILGTFIASIVTGLLVYLAGLIYVIYRLPLVECMMFGALVSATDPVTVLSIFQELGTDVNLYALVFGESVLNDAVAISLYRTMASMRTNSPGHNFFVVILSHACMNSLILSNLFKYAELGVENLHNLESCLFVLFPYFSYMLAEGLGLSGIVSILFTGIVMKRYTFYNLSADSQRFTARFFHLLSSLAEAFIFIYMGFDIAMERQSWSHIGFIFFSIIFILVARAANVFSCAYILNLARPPHSQIPRQYQVALWYSGLRGAMAFALALQSVHDLPDGHGETIF…	ATGATGAGGGGAATGGAGACGAGGGCGTTCTCCGCGGCGGCGCCGCATCAGGCCACGGGGCTGGGTCTGGGAGGCGGCGGGGCGGTGGACGAGCAGCAGGCGGCGGGCGTGGGGATCCTGCTGCAGATATCCATGCTCGTGCTCTCCTTCGTTCTCGGCCACCTCCTCCGCCGCCGCAAGTTCTACTACCTGCCCGAGGCCAGCGCCTCCCTCCTCATCGGGATGATTGTTGGAGGGTTTGCTAACATATCAAACACGCAGAAAAGTACTAGGCTCACATCTAATCGTGTCAAAATTTGTTTCCGGCAGAAACCATTCTTTTCGAACTTTGGTGCTATCATAACTTTCGCAATCCTGGGAACCTTCATTGCTTCCATAGTTACAGGGCTTCTAGTTTAT…
OT3098	5C000030.t1	As_OT3098_NHX12	MAAGAPPHGAPTVEEQEEAAGVGILLQISMLVLAFVLGHVLRRRRVYYLPEASASLLIGLIVGGLASISNTQKSTSLAPKPFFSNFGAIITFAIVGTFIASIVTGVLVYLSGLIHLVYRMPLIESMMFGALVSTTDPVTVLSIFQELGTDVDLYALVFGESVLNDAMAISLYRTMASLRTNASSQNIFVALELDLFLLSYPSFTLPFAPLVMKRYTFPNLSEDSQRFTASLFHLLSSLAETFVFIYMGFDIAMERQSWSHIGFIFFSIIFILVARAANVFSCAFLVNLVRPPHRKISRQYQQALWYSGLRGAMAFALALQSVHDLPEGHGQTILSATISIIVLTVLLIGGSTSTMLEALHVVGDGNNGHPRPLEDQENFEGNNVGDIELNNVEGRSSAS…	ATGGCGGCGGGGGCGCCACCGCACGGCGCGCCGACGGTGGAGGAGCAGGAGGAGGCGGCGGGGGTGGGGATCCTGCTTCAGATATCGATGCTGGTGCTGGCCTTCGTGCTCGGCCACGTCCTCCGCCGCCGCAGGGTCTACTACCTCCCGGAGGCCAGCGCGTCGCTCCTCATCGGGTTGATCGTGGGAGGGCTTGCTAGCATATCTAACACTCAGAAAAGTACTAGCTTAGCACCAAAACCGTTCTTCTCAAACTTTGGTGCTATCATTACTTTTGCAATCGTTGGAACCTTTATCGCCTCCATTGTCACAGGTGTTCTAGTCTACCTTTCTGGGTTAATACATCTTGTCTATAGGATGCCTCTGATCGAGTCTATGATGTTTGGTGCCCTTGTATCA…
OT3098	5C003157.t1	As_OT3098_NHX13	MALELSMALAAPPGGGLLLAPPPPAPPGKEQQVAGVGILLQISMLVLSFVLGHVLRRHRFYYLPEASASLLIGLVVGGLANISNTETNTSYLGGLTFLMYKLPLVECLMFGALISATDPVTVLSIFQELGSDVNLYALVFGESVLNDAMAISLYRTMSSVRSNATGGENIFMMILQFLEIFVGSMSSGVGVGFISSLISFPHVLHAKLSLTSWYLFKYAGLDIDNLQNLESCLFVLFPYFSYMLAEGLGLSGIVSILFTGMVMKHYTYSNLSDNSQRFVSSFFHLLSSLAETFVFIYMGFDIAMEEHSWSHVGFIFFSIIFIIVARAANVFSCAYLVNVSRPEHRRIPLKHQKALCFSGLRGAMAFALALQSVHELPEGHGKTILTTTTAIVVLTVLLI…	ATGGCGCTGGAGTTGAGCATGGCTCTGGCAGCGCCGCCGGGGGGCGGGCTGCTGCTAGCCCCGCCCCCTCCCGCCCCGCCCGGCAAGGAGCAGCAGGTGGCAGGGGTGGGGATCCTGCTGCAGATCTCCATGCTCGTGCTCTCCTTCGTGCTCGGCCACGTCCTCCGCCGCCACCGCTTCTACTACCTCCCCGAAGCCAGCGCTTCGCTCCTGATCGGACTAGTTGTTGGTGGGCTTGCTAATATTTCAAACACAGAGACCAATACTAGCTATCTTGGTGGGCTTACATTTCTAATGTATAAACTTCCACTGGTTGAATGCCTTATGTTTGGCGCTCTTATATCTGCGACTGATCCTGTCACAGTATTATCAATATTCCAGGAACTGGGAAGTGATGTT…
OT3098	5C004321.t1	As_OT3098_NHX14	MEMRAFSAAAPHQATGLGLGGGGAVDEQQAAGVGILLQISMLVLSFVLGHLLRRRKFYYLPEASASLLIGTYPTLTGTHPSALDPQSYLAGLIYVIYRLPLVECMMFGALVSATDPVTVLSIFQELGTDVNLYALVFGESVLNDANHGIYEDEFSRSEFCRSHLEPCCMYSLILSNLFKYAELGVENLHNLESCLFVLFPYFSYMLAEGIGLSGIVSILFTGIVMKRYTFSNLSEDSQRFTARFFHLLSSLAEAFIFIYMGFDIAMERQSWSHIGFIFFSIIFILVARAANVFSCAYILNLARPPHSQIPRQYQVALWYSGLRGAMAFALALQSVHDLPEGHGETIFTATTSIVVLTVLLIGGSTGTMLESLQVVGDSNRYRHPYEENFDGSSSGYEEG…	ATGGAGATGAGGGCGTTCTCCGCGGCGGCGCCGCATCAGGCCACGGGGCTGGGGCTGGGAGGTGGCGGGGCGGTGGACGAGCAGCAGGCGGCGGGGGTGGGGATCCTGCTGCAGATATCCATGCTCGTGCTCTCCTTCGTGCTCGGCCACCTCCTCCGCCGCCGCAAGTTCTACTACCTGCCCGAGGCCAGCGCCTCCCTCCTCATCGGTACGTACCCTACCCTGACAGGCACCCATCCTTCCGCCCTCGATCCTCAGAGTTATCTTGCTGGGTTAATCTACGTCATCTATAGGCTGCCTCTGGTTGAATGTATGATGTTTGGTGCTCTTGTGTCAGCAACTGATCCTGTAACTGTGTTGTCTATATTTCAGGAACTTGGCACCGATGTGAACCTCTAT…
OT3098	5D001346.t1	As_OT3098_NHX15	MNLMAAPDPDHGSVLFVVLLFVCILLLGKNRWLYESIAVLIIGLCTGVVILLMTKGKSSHLLVISDDLFFIYLLPPIIFNAGFRVKKEHFFGNFMTITLFGVFGTIISFLTISLAAIAIFRSMNIDTLDVGDFLAIGAILSATHSACTLQVLNQDETPFLYSLISGEGIVNHATSVVLFNVLQNFDLNHIDAMVVLKFFGSFLYLFVSSTFLGVCCGLLTAYMIKISFIGRHSTKREVAVMMLMAYLTYVQAEHQHLSGILAVFFYGIVISHYTWHSLTESSRVTTKQTFATLSFIAETFLFLYVGMDALDIEKWKLATDSPWKSIAVSSIFLGLVLVGRAGFVFPISFLSNLTKKTLAEKLCWRQQIIIWWAGIMRGAVSIALAYNKFTRSGQTQLQG…	ATGAACCTTATGGCGGCGCCGGACCCAGACCACGGGTCGGTGCTCTTCGTGGTGCTGCTCTTCGTCTGCATCCTCCTCCTCGGGAAGAACCGATGGCTGTACGAGTCCATCGCCGTCCTCATCATCGGTCTTTGCACCGGCGTGGTGATCTTGCTGATGACCAAGGGGAAAAGCTCGCACCTGCTCGTCATCAGCGACGACCTCTTCTTCATATACCTCCTGCCTCCAATCATCTTCAACGCTGGTTTCCGGGTGAAGAAGGAGCACTTCTTCGGGAATTTCATGACAATCACATTATTTGGGGTTTTTGGGACAATCATCTCGTTTCTCACAATATCGCTTGCTGCCATTGCAATATTCCGCAGCATGAACATTGACACACTGGATGTAGGAGATTTT…
OT3098	5D003294.t1	As_OT3098_NHX16	MAVELSMALAASPGAGLLLAPPPPAPPGKEQQVAGVGILLQISMLVLSFVLGHVLRRHRFYYLPEASASLLIGLVVGGLANISNTETNTRTWFNFHEEFFFLFLLPPIILYPFFHFFLLTSLLKPFFANFGAIVTFAILGTFTASIVTGMLVYLGGLTFLMYKLPLVECLMFGALISATDPVTVLSIFQELGSDVNLYALVFGESVLNDALMSIIFFRTMSSVRSNAAGGENIFMMILQFLEIFVGSMSSGVGVGFISSLISFPRVLQAKLSLTTWYLFKYAGLDIDNLQNLESCLFVLFPYFSYMLAEGLGLSGIVSILFTGMVMKHYTYSNLSDNSQRFVSSFFHLLSSLAETFVFIYMGFDIAMEEHSWSHVGFIFFSIIFIIVARAANVFSCAYL…	ATGGCGGTGGAGCTGAGCATGGCCCTGGCGGCGTCGCCCGGGGCCGGGCTGCTGCTGGCCCCGCCCCCTCCCGCCCCGCCCGGCAAGGAGCAGCAGGTGGCAGGGGTGGGGATCCTGCTGCAGATCTCCATGCTCGTGCTCTCCTTCGTGCTCGGCCACGTTCTCCGCCGCCACCGCTTCTACTACCTCCCCGAGGCCAGCGCTTCGCTCCTCATCGGACTAGTTGTTGGTGGGCTTGCTAATATTTCAAACACAGAGACCAATACTAGGACATGGTTCAACTTCCACGAAGAATTCTTCTTCTTGTTCCTGTTACCGCCTATAATATTATATCCTTTTTTTCACTTTTTTCTTTTAACATCATTATTAAAACCATTCTTTGCGAACTTTGGGGCTATT…
OT3098	5D004318.t1	As_OT3098_NHX17	MMRGMETRAFSAAAPHQATGLGLGGGGAVDEQQAAGVGILLQISMLVLSFVLGHLLRRRKFYYLPEASASLLIGMIVGGFANISNTQKSTRLTSNHVKICFRQKPFFSNFGAIITFAILGTFIASIVTGLLVYLAGLIYVIYRLPLVECMMFGALVSATDPVTVLSIFQELGTDVNLYALVFGESVLNDAVAISLYRTMASMRTNSPGHNFFVVILSHACMNSLILSNLFKYAELGVENLHNLESCLFVLFPYFSYMLAEGLGLSGIVSILFTGIVMKRYTFYNLSADSQRFTARFFHLLSSLAEAFIFIYMGFDIAMERQSWSHIGFIFFSIIFILVARAANVFSCAYILNLARPPHSQIPRQYQVALWYSGLRGAMAFALALQSVHDLPDGHGETIF…	ATGATGAGGGGAATGGAGACGAGGGCGTTCTCCGCGGCGGCGCCGCATCAGGCCACGGGGCTGGGGCTGGGAGGCGGCGGCGCGGTGGACGAGCAGCAGGCGGCGGGGGTGGGGATCCTGCTGCAGATATCCATGCTCGTGCTCTCCTTCGTTCTCGGCCACCTCCTCCGCCGCCGCAAGTTCTACTACCTGCCCGAGGCCAGCGCCTCCCTCCTCATCGGGATGATTGTTGGAGGGTTTGCTAACATATCAAACACGCAGAAAAGTACTAGGCTCACATCTAATCATGTCAAAATTTGTTTCCGGCAGAAACCATTCTTTTCGAACTTTGGTGCTATCATAACTTTCGCAATCCTGGGAACCTTCATTGCTTCCATAGTTACAGGGCTTCTAGTTTAT…
OT3098	5D005477.t1	As_OT3098_NHX18	MGMGMDVVAAQLARLGDALTTSDHASVVSINLFVALLCACIVLGHLLEENRWLNESITALIIGLCTGVVILLTTKGKSSHVLVFSEDLFFIYLLPPIIFNAGFQVKKKQFFRNFMTITLFGAVGTMISFFTISMGAIAIFSRMNIGTLDVGDFLAIGAIFSATDSVCTLQVLNQDETPFLYSLVFGEGVVNDATSVVLFNALQNFDLNHINAMVILKFLGNFLYLFVSSTFLGVFSGLLSAFIIKKLYIGRHSTDREVALMMLMAYLSYMLAELLDLSGILTVFFCGIVMSHYTWHNVTESSRVTTKHAFATLSFIAETFLFLYVGMDALDIEKWKFASDSPGKSIGVSSILLGLVLVGRAAFVFPLSFLSNLTKKTAIEKISWRQQIVIWWAGLMRGA…	ATGGGGATGGGGATGGACGTGGTGGCGGCGCAGCTGGCGCGGCTGGGCGACGCGCTGACGACCTCGGACCACGCGTCGGTGGTCTCCATCAACCTCTTCGTGGCGCTGCTCTGCGCCTGCATCGTCCTCGGCCACCTCCTCGAGGAGAACCGCTGGCTCAACGAGTCCATCACCGCCCTCATCATCGGGCTCTGCACCGGCGTGGTGATCTTGCTGACGACCAAGGGGAAGAGCTCGCACGTGCTCGTCTTCAGCGAGGACCTCTTCTTCATATACCTCCTGCCACCAATCATCTTCAACGCAGGTTTCCAGGTGAAGAAGAAGCAGTTCTTCCGGAATTTCATGACAATCACATTATTTGGTGCTGTTGGGACAATGATTTCATTCTTCACCATATCT…
OT3098	6A005237.t1	As_OT3098_NHX19	MEMGVVAEQLARLGDALTTSDHASVVSINLFVALLCACIVLGHLLEENRWLNESITALIIGLCTGVVILLTTKGKSSHVLVFSEDLFFIYLLPPIIFNAGFQVKKKQFFRNFMTITLFGAIGTMISFFTISLGAIAIFSRMNIGTLDVGDFLAIGAIFSATDSVCTLQVLNQDETPFLYSLVFGEGVVNDATSVVLFNALQNFDLNHIDTMVVLKFLGNFLYLFVSSTFLGVFSGLLSAYIIKKLYIGRHSTDREVALMMLMAYLSYMLAELLDLSGILTVFFCGIVMSHYTWHNVTESSRVTTKHAFATLSFIAETFLFLYVGMDALDIEKWKFASDSPGKSIGVSSILLGLVLVGRAAFVFPLSFLSNLTKKTALEKISWRQQIVIWWAGLMRGAVS…	ATGGAGATGGGCGTGGTGGCGGAGCAGCTGGCGCGGCTGGGCGACGCGCTGACGACCTCGGACCACGCGTCCGTGGTCTCCATCAACCTCTTCGTGGCGCTGCTCTGCGCCTGCATCGTCCTCGGCCACCTCCTCGAGGAGAACCGCTGGCTCAACGAGTCCATCACCGCCCTCATCATCGGGCTCTGCACCGGCGTGGTGATCTTGCTGACAACCAAGGGGAAGAGCTCGCACGTGCTCGTCTTCAGCGAGGACCTCTTCTTCATATACCTCCTGCCCCCAATCATCTTCAACGCAGGTTTCCAGGTGAAGAAGAAGCAGTTCTTCCGGAACTTCATGACAATCACATTATTTGGTGCTATTGGGACAATGATTTCCTTCTTCACCATATCTCTGGGT…
OT3098	6C000667.t1	As_OT3098_NHX20	MPSSSPECPSWLVLGAACRHLLRGTRVPYTIALLIVGVALGSLEYGTQGGLGKLGAGIRIWANINPDLLLAAFLPALLFESAFSMEAHQIKKCMVQMILLAGPGVLMSTFLLGTALKLFYRMVLGRSFNAESIMIFLSEVSLGAVALGLAFGIISLLWLGCIFNDTILEMTLTLAVSYLAFYTAQDALEFSGILTVMTLGMFYAAFAKTAFKGDSQRSLHDFWEIVAYVANTLIFILSGVVIADGVLQDNVHFERNGTSWGFLLLLYVFVQMAWVVVVGICYPLLGYFGYGLDFKEATVLVWSGLRGAVSLSLALSVKRASDAAQHLLKPEVRTMFVFFTGGIVFLTLILNGSTTQFLLHVLGMDKLSATKLRMLNYTRHEMLNKALEAFGDLRDDEEL…	ATGCCGTCCTCTTCGCCGGAGTGTCCCTCGTGGCTCGTGCTGGGCGCCGCCTGCCGCCACCTCCTCCGCGGTACCCGCGTCCCCTACACCATCGCCCTCCTCATCGTCGGCGTCGCCCTGGGATCGCTAGAATACGGGACACAAGGCGGTCTAGGCAAACTGGGAGCTGGCATTCGTATATGGGCTAACATAAACCCTGATCTTCTCCTGGCTGCTTTCCTTCCAGCCCTTCTGTTTGAAAGCGCCTTTTCGATGGAAGCACACCAAATTAAGAAATGCATGGTACAGATGATCTTACTTGCTGGTCCTGGTGTGCTAATGTCAACATTCTTACTTGGCACTGCTCTAAAGTTATTCTATCGGATGGTGCTCGGAAGAAGCTTCAATGCAGAGTCAATA…
OT3098	7A000792.t1	As_OT3098_NHX21	MGIMGVDLGALALRYTGLSLSVSDHDSIVAINIFVALLCGCIVFGHLLEGNRWVNESTTALVMGLITGGVILLVTNGMNSRILVFSEDIFFIYLLPPIIFNAGFQVKKKQFFRNFATITLFGAVGTLISFVIITLGAMALFKKLDVGPLQLGDYLAIGAIFSATDSVCTLQVLNQDEAPLLYSLVFGEGVVNDATSVVLFNAIQNIDLNHFDALVLLQFIGKFLYLLFTSTVLGVAVGLLSAYTIKKLCFARHSTDREVAIMMLMAYLSYMLSMLLDLSGILTVFFCGIVMSHYTWHNVTESSRVTTKHTFATLSFIAELFLFLYVGMDALDIEKWRLASSSPKKPIALSAVILGLVMVGRAAFVFPLSFISNLSKKEARLKISFRQQIIIWWAGLMRG…	ATGGGCATCATGGGGGTCGATTTGGGAGCGCTCGCTCTCAGGTACACCGGGCTCTCGCTGTCCGTGTCGGACCACGACTCCATCGTCGCCATCAACATCTTCGTCGCGCTACTCTGCGGCTGCATTGTCTTCGGCCACCTGCTCGAAGGCAACCGGTGGGTGAATGAGTCCACCACCGCGCTCGTCATGGGGCTCATCACTGGCGGCGTGATCCTGCTCGTCACCAACGGGATGAATTCGCGCATTCTTGTCTTCAGCGAGGATATATTTTTCATCTACTTGCTCCCGCCCATCATCTTTAACGCTGGGTTTCAAGTAAAGAAAAAGCAATTCTTCCGCAATTTTGCGACAATTACGTTATTTGGTGCTGTTGGGACATTGATATCATTTGTAATAATC…
OT3098	7A002760.t1	As_OT3098_NHX22	MAAALWEAAVVAVSTGGDSSTVFSICVFTAVLCLCLVAGHLLEENKWVNESITALIIGCIVGAFIFLLSKGKNSRILTFDEQLFFIYVLPPIIFNAGFQVKKKQFFHNFLTIMSFGVFGVFISVAIVSAGCYWLFPKVGFGKLDAVDYLALGVIFSSTDTVCTLQVISQDETPRLYSLVFGEGVVNDATSVVLFNAIKNIDITRLKGGVVLKVIADFLYLFATSTILGATIGLSTAYVLRALYFGRHSTDREVALMALMAYLSYMLAELLSLSGILTVFFCGIVMSHYAWHNVTESSRITTRHIFATLSFIAETFIFLYVGMDALDIDKWKTAKSGFKTSAGIFGILISLILLGRAAFVFPLSILSNSMSGNSEKAPITFKHQVVIWWAGLMRGAVSIA…	ATGGCGGCAGCGCTGTGGGAGGCGGCGGTGGTGGCGGTGTCGACGGGCGGCGACAGCAGCACGGTGTTCTCCATCTGCGTGTTCACGGCGGTGCTCTGCCTGTGCCTCGTCGCCGGCCACCTCCTGGAGGAGAACAAATGGGTCAACGAGTCCATCACCGCCCTCATCATCGGGTGCATTGTCGGGGCTTTCATATTCCTGCTGAGCAAAGGCAAGAACTCCCGCATCCTCACGTTCGACGAGCAGCTCTTCTTCATCTACGTTCTTCCGCCCATCATCTTCAACGCCGGGTTCCAGGTGAAGAAGAAGCAGTTCTTCCATAATTTCCTCACCATCATGTCCTTTGGGGTATTCGGGGTTTTCATCTCAGTTGCAATTGTTTCTGCAGGTTGCTACTGG…
OT3098	7A002983.t1	As_OT3098_NHX23	MAAGAPPHGAPTVEEQEEAAGVGILLQISMLVLAFVLGHLLRRRRVYYLPEASASLLIGLIVGGLASISNTQKSTSLAPIPFFSNFGAIITFAIVGTFIASIVTGVLVYLFGLIHLVYKMPLIESMMFGALVSATDPVTVLSIFQVSVVTLGTSTLCFFCDPYTLLYINLLCGDEDGNFLVQVMKRYTFPNLSEDSQRFTASLFHLLSSLAETFVFIYMGFDIAMEHQSWSHIGFIFFSIIFILVARAANVFSCAFLVNLVRPPHRKISRQYKQALWYSGLRGAMAFALALQSVHDLPEGHGQTILSATISIIVLTVLLIGGSTSTMLEALHVVGDGNNAHPRSLEDQENFEGDNVGNIELNNVEGSSSASKFKLKLREIQRSTPSFATLDRRYLTPFF…	ATGGCGGCGGGGGCGCCACCGCACGGCGCGCCGACGGTGGAGGAGCAGGAGGAGGCGGCGGGGGTGGGGATCCTGCTTCAGATATCGATGCTGGTGCTGGCGTTCGTGCTCGGCCACCTCCTCCGCCGCCGCAGGGTCTACTACCTCCCCGAGGCCAGCGCCTCGCTCCTCATCGGGTTGATCGTGGGAGGGCTTGCTAGCATATCTAACACTCAGAAAAGTACTAGCTTAGCACCAATACCGTTCTTCTCAAACTTTGGTGCTATCATTACTTTTGCAATCGTTGGAACCTTTATCGCCTCCATTGTCACAGGTGTTCTAGTCTACCTTTTTGGGTTAATACATCTTGTCTATAAGATGCCTCTGATTGAATCTATGATGTTTGGTGCCCTTGTATCA…
OT3098	7C004942.t1	As_OT3098_NHX24	MVKVMGYAISSSRSPLRESEAGVAGSVAAPDHASVLFAVLLCACIVLLEKNRWLNESITTLIIGLCTGVVILLITKGRSSHLLVISEDLFLLYLVPPIIFNASFRVKKEHFFQNFMTITLFGVFGTIISFLTISLAAIAIFRSMKIDTLDVGDFFAIGAIFSATHSVSTLQVLNQDETPFLYSLVSGEGIVNHATSVVLFNAVQNFDLNHINAMIIIKFLGSFLYLFVSSTFIGVCCGLLSTYIVNKLVIGRHSTNSEVALMMLMAYQSYMLAELHHLSGILAVFFYGTVMSHYTWHSVTESSRVTIKQTFATLSFIAETFLFLYVGMDALDIEKWKLASDRSETCNCDI*	ATGGTGAAGGTCATGGGTTACGCAATATCGTCATCCAGGAGCCCCCTCCGTGAATCCGAGGCCGGAGTGGCAGGATCTGTGGCGGCGCCGGACCATGCGTCGGTGCTCTTCGCGGTGCTGCTCTGCGCCTGCATCGTCCTCCTCGAGAAGAACAGATGGCTTAACGAGTCCATCACCACCCTCATCATCGGTCTTTGCACCGGCGTGGTGATCTTGCTGATCACCAAGGGGAGGAGCTCGCACCTGCTCGTCATCAGCGAGGACCTCTTCTTACTATACCTCGTGCCTCCAATCATCTTCAACGCTAGTTTCCGGGTGAAGAAGGAGCACTTCTTCCAGAATTTCATGACAATCACATTATTTGGGGTTTTTGGGACAATCATCTCGTTTCTCACAATA…
OT3098	7D000737.t1	As_OT3098_NHX25	MAAAATALWEAAVVAASTGGDSSTVFSICVFTAVLCLCLVAGHLLEENKWVNESITALIIGCIVGAFIFLLSKGKNSRILTFDEQLFFIYVLPPIIFNAGFQVKKKQFFHNFLTIMSFGVFGVFISVAIVSAGCYWLFPKVGFGKLDAVDYLALGVIFSSTDTVCTLQVISQDETPRLYSLVFGEGVVNDATSVVLFNAIKNIDITRLKGGVVLKVIADFLYLFATSTILGATIGLSTAYVLRALYFGRHSTDREVALMALMAYLSYMLAELLSLSGILTVFFCGIVMSHYAWHNVTESSRITTRHIFATLSFIAETFIFLYVGMDALDIDKWKTAKSGFKTSAGIFGILISLILLGRAAFVFPLSILSNSMSGNSEKAPITFKHQVVIWWAGLMRGAV…	ATGGCGGCGGCGGCGACGGCGCTGTGGGAGGCGGCGGTGGTGGCGGCGTCGACGGGCGGGGACAGCAGCACGGTGTTCTCCATCTGCGTGTTCACGGCGGTGCTCTGCCTGTGCCTCGTCGCCGGCCACCTCCTGGAGGAGAACAAATGGGTCAACGAGTCCATCACCGCGCTCATCATCGGGTGCATTGTCGGGGCTTTCATATTCCTGCTGAGCAAAGGCAAGAACTCGCGCATCCTCACGTTCGACGAGCAGCTCTTCTTCATCTACGTTCTTCCGCCCATCATCTTCAACGCCGGGTTCCAGGTCAAGAAGAAGCAGTTCTTCCATAATTTCCTCACCATCATGTCCTTTGGGGTATTCGGGGTTTTCATCTCAGTTGCGATCGTCTCTGCTGGT…
OT3098	7D000937.t1	As_OT3098_NHX26	MAAGAPPHGAPTVEAAGVGILLQISMLVLAFVLGHLLRRRRVYYLPEASASLLIGLIVGGLASISNTQKSTSLAPIPFFSNFGAIITFAIVGTFIASIVTGVLVYLFGLIHLVYRMPLIEPMMFGALVSATDPVTVLSIFQELGTDVDLYALVFGESVLNDAMAISLYRTMASLRTNASSQNIFVVILRFLENFFGSMSTGVGAGFISALISFLDSYLLHHFLYNLESCLFVLFPYFSYMLAEGFGLSGIVSILFTGIVMKRYTFPNLSEDSQRFTASLFHLLSSLAETFVFIYMGFDIAMEHQSWSHIGFIFFSIIFILVARAANVFSCAFLVNLVRPPHRKISRQYKQALWYSGLRGAMAFALALQSVHDLPEGHGQTILSATISIIVLTVLLIGGS…	ATGGCGGCGGGGGCGCCACCGCACGGCGCGCCGACGGTGGAGGCGGCAGGGGTGGGGATCCTGCTTCAGATATCGATGCTGGTGCTGGCCTTCGTGCTCGGCCACCTCCTCCGCCGCCGCAGGGTCTACTACCTCCCCGAGGCCAGCGCGTCGCTCCTCATCGGGTTGATCGTGGGAGGGCTTGCTAGCATATCTAACACTCAGAAAAGTACTAGCTTAGCACCAATACCGTTCTTCTCAAACTTTGGTGCTATCATTACTTTTGCAATCGTTGGAACCTTTATCGCCTCCATTGTCACAGGTGTTCTAGTCTACCTTTTTGGGTTAATACATCTTGTCTATAGGATGCCTCTGATCGAACCTATGATGTTTGGTGCCCTTGTATCAGCAACTGATCCT…
OT3098	7D004734.t1	As_OT3098_NHX27	MVTAGKPDDAVLFAGVSLVLGAACRHLLRGTRVPYTIALLIVGVALGSLEYGTEGGLGKLGAGVRIWANINPDLLLAAFLPALLFESAFSMEAHQIKKCMVQMILLAGPGVLMSTFLLGTALKLTFPYGWDWKISLLLGGLLSATDPVAVVAHLKELGTSKKLSTIIEGESLMNDGVSVVVYQLFYRMVLGRSFNAESIMIFLSEVSLGAVALGLAFGIISLLWLGCIFNDTILEMTLTLAVSYLAFYTAQDALEFSGILTVMTLGMFYAAFAKNSFKGDSQRSLHDFWEIVAYVANTLIFILSGVVIADGVLQDNVHFERNGTSWGFLLLLYVFIQMARVVVVGICYPLLGYFGYGLDFKEATVLVWSGLRGAVSLSLALSVKRASDAAQSLLKPEVG…	ATGGTGACCGCCGGCAAGCCCGACGATGCCGTACTCTTCGCCGGAGTGTCCCTCGTGCTGGGCGCCGCCTGCCGCCACCTCCTCCGCGGTACCCGCGTCCCCTACACCATCGCCCTCCTCATCGTCGGCGTCGCCCTGGGGTCGCTAGAATACGGGACAGAAGGCGGTCTAGGAAAACTTGGAGCTGGCGTTCGTATATGGGCTAACATAAACCCTGATCTTCTCCTGGCTGCTTTCCTTCCAGCCCTTCTGTTTGAAAGCGCCTTTTCGATGGAAGCACACCAAATTAAGAAATGCATGGTACAGATGATCTTACTTGCTGGACCTGGTGTGCTAATGTCAACATTCTTACTTGGCACTGCTCTAAAGCTTACTTTTCCATATGGTTGGGACTGGAAA…
OT3098	7D004938.t1	As_OT3098_NHX28	MEEPGPSPDDAVLFFGVSLVLGIASRHLLRGTRVPYTVALLVLGVALGGLEYGTKHGLGKLGAGIRIWAAINPDLLLAVFLPALLFESSFSMEVHQIKKCMAQMVLLAVPGVVISTVLLGAAVKLTFPYDWNWKTSFLFSGLLSATDPVAVVALLKDLGASKKLSTIIEGESLMNDGTAIVVYQLFYRMVLGTTFDAGSIIKFLSEVSLGAVALGLAFGIASVLWLGFIFNDTIIEISLTLAVSYIAFFTAQDALEVSGVLAVMTLGMFYAAFAKTAFKGDSQQSLHHFWEMIAYIANTLIFILSGVVIADGVLQDNIHFERHGASWGFLLLLYVFVQISRAVVVIVLYPLLRHFGYGMDVKEATVLVWSGLRGAVALSLSLSVKRASDGVQRYLKPEV…	ATGGAGGAGCCCGGTCCCAGCCCGGACGACGCCGTCCTCTTCTTCGGGGTCTCCCTCGTGCTCGGCATCGCATCCCGCCACCTCCTCCGCGGCACACGCGTCCCCTACACCGTCGCCCTCCTCGTCCTCGGCGTCGCCCTCGGAGGCCTCGAGTACGGGACGAAGCACGGCCTCGGCAAGCTCGGAGCTGGCATTCGGATATGGGCCGCCATCAATCCTGATCTTCTCCTGGCTGTTTTCCTCCCCGCCCTCCTCTTCGAGAGCTCCTTCTCCATGGAAGTACACCAAATCAAGAAATGCATGGCGCAAATGGTGTTACTTGCTGTTCCAGGCGTGGTGATCTCGACGGTTCTGCTTGGCGCTGCTGTAAAGCTCACTTTTCCGTACGACTGGAACTGG…
OT3098	7D005480.t1	As_OT3098_NHX29	YGTEGGLGKLGAGIRIWANINPDLLLAAFLPALLFESAFSMEAHQIKKCMVQMILLAGPGVLMSTFLLGTALKLTFPYDWDWKISLLLGGLLSATDPVAVVAHLKELGTSKKLSTIIEGESLMNDGVSVVVYQLFYRMVLGRSFNAESIMIFLTEVSLGGVALGLAFGIISLLWLGCIFNDTILEMTLTLAVSYLAFYTEIMRL*	AATACGGGACAGAAGGCGGTCTAGGCAAACTGGGAGCTGGCATTCGTATATGGGCTAACATAAACCCTGATCTTCTCCTGGCTGCTTTCCTTCCAGCCCTTCTGTTTGAAAGCGCCTTTTCGATGGAAGCACACCAAATTAAGAAATGCATGGTACAGATGATCTTACTTGCTGGACCTGGTGTGCTAATGTCAACATTCTTACTTGGCACTGCTCTAAAGCTTACTTTTCCATATGATTGGGACTGGAAAATATCATTGTTACTTGGTGGCCTGCTAAGTGCCACCGATCCTGTTGCCGTGGTTGCACATCTAAAAGAGCTCGGAACAAGTAAAAAGCTCAGCACAATTATTGAGGGAGAATCCTTGATGAACGATGGGGTTTCTGTTGTTGTCTATC…
OT3098	7D005695.t1	As_OT3098_NHX30	MEEPGPSPDDAVLFFGVSLVLGIASRHLLRGTRVPYTVALLVLGVALGGLEYGTKHGLGKLGAGIRIWAAINPDLLLAVFLPALLFESSFSMEVHQIKKCMAQMVLLAVPGVVISTVLLGAAVKLTFPYDWNWKTSFLFSGLLSATDPVAVVALLKDLGASKKLSTIIEGESLMNDGTAIVVYQLFYRMVLGTTFDAGSIIKFLSEVSLGAVALGLAFGIASVLWLGFIFNDTIIEISLTLAVSYIAFFTAQDALEVSGVLAVMTLGMFYAAFAKTAFKGDSQQSLHHFWEMIAYIANTLIFILSGVVIADGVLQDNIHFERHGASWGFLLLLYVFVQISRAVVVIVLYPLLRHFGYGMDVKEATVLVWSGLRGAVALSLSLSVKRASDGVQRYLKPEV…	ATGGAGGAGCCCGGTCCCAGCCCGGACGACGCCGTCCTCTTCTTCGGGGTCTCCCTCGTGCTCGGCATCGCCTCCCGCCACCTCCTCCGCGGCACCCGCGTCCCCTACACCGTCGCCCTCCTCGTCCTCGGCGTCGCCCTCGGAGGCCTCGAGTACGGGACGAAGCACGGCCTCGGCAAGCTCGGAGCTGGCATTCGTATATGGGCCGCCATTAATCCTGATCTTCTCCTGGCTGTTTTCCTCCCCGCCCTCCTCTTCGAGAGCTCCTTCTCCATGGAAGTACACCAAATCAAGAAATGCATGGCGCAGATGGTGTTACTTGCTGTTCCAGGCGTGGTCATCTCGACGGTTCTGCTTGGCGCTGCTGTAAAGCTTACTTTTCCGTACGACTGGAACTGG…
Sang	chr1D004993.t1	As_Sang_NHX1	MGIMGVDLGALALRYTGLSLSVSDHDSIVAINIFVALLCGCIVFGHLLEGNRWVNESTTALIMGLITGGVILLVTNGMNSRILVFSEDIFFIYLLPPIIFNAGFQVKKKQFFRNFATITLFGAVGTLISFVIITLGAMALFKKLDVGPLQLGDYLAIGAIFSATDSVCTLQVLNQDEAPLLYSLVFGEGVVNDATSVVLFNAIQNIDLNHFDALVLLQFIGKFLYLLFTSTVLGVAVGLLSAYTIKKLCFARHSTDREVAIMMLMAYLSYMLSMLLDLSGILTVFFCGIVMSHYTWHNVTESSRVTTKHTFATLSFIAELFLFLYVGMDALDIEKWRLASSSPKKPIALSAVILGLVMVGRAAFVFPLSFISNLSKKEARLKISFRQQIIIWWAGLMRG…	ATGAACCTTATGGCGGCGCCGGACCCAGACCACGCGTCGGTGCTCTTCGTGGTGCTGCTCTTCGTCTGCATCGTCCTCCTCGGGAAGAACCGATGGCTGTACGAGTCCATCGCCGTCCTCATCATTGGTCTTTGCACCGGCGTGGTGATCTTGCTGATGACCAAGGGGAAGAGCTCGCACCTGCTCGTCATCAGCGACGACCTCTTCTTCATATACCTCCTGCCTCCAATCATCTTCAACGCTGGTTTCCGGGTGAAGAAGGAGCACTTCTTCGGGAATTTCATGACAATCACATTATTTGGGGTTTTTGGGACAATCATCTCGTTTCTCACAATATCGCTTGCAATTGGAGCTATCCTTTCCGCCACACACTCTGCCTGCACTTTACAAGTTCTCAAT…
Sang	chr2A005612.t1	As_Sang_NHX2	MEEPGPSPDDAVLFFGVSLVLGIASRHLLRGTRVPYTVALLVLGVALGGLEYGTKHGLGKLGAGIRIWAAINPDLLLAVFLPALLFESSFSMEVHQIKKCMAQMVLLAVPGVVISTVLLGAAVKLTFPYDWNWKTSFLFSGLLSATDPVAVVALLKDLGASKKLSTIIEGESLMNDGTAIVVYQLFYRMVLGTTFDAGSIIKFLSEVSLGAVALGLAFGIASVLWLGFIFNDTIIEISLTLAVSYIAFFTAQDALEVSGVLAVMTLGMFYAAFAKTAFKGDSQQSLHHFWEMIAYIANTLIFILSGVVIADGVLQDNIHFERHGASWGFLLLLYVFVQISRAVVVIVLYPLLRHFGYGMDVKEATVLVWSGLRGAVALSLSLSVKRASDGVQRYLKPEV…	ATGGGCATCATGGGGGTCGATTTGGGAGCGCTCGCTCTCAGGTACACCGGCCTCTCGCTGTCCGTGTCGGACCACGACTCCATCGTCGCCATCAACATCTTCGTCGCGCTACTCTGCGGCTGCATTGTCTTCGGCCACCTGCTCGAAGGCAACCGGTGGGTGAATGAGTCCACCACCGCGCTCATCATGGGGCTCATCACTGGCGGCGTGATCCTGCTCGTCACCAACGGGATGAATTCACGCATTCTTGTCTTCAGCGAGGATATATTCTTCATCTACTTGCTCCCGCCCATCATCTTTAACGCTGGGTTTCAAGTAAAGAAAAAGCAATTCTTCCGCAATTTTGCGACAATTACGTTATTTGGTGCTGTTGGGACATTGATATCATTTGTAATAATC…
Sang	chr2D000503.t1	As_Sang_NHX3	MAAAEATAALWEAAVVAASSTGGDSTTVFSICVFTAVLCLCLVAGHLLEENKWVNESITALIIGCIVGAFIFLLSKGKNSRILRFDEQLFFIYVLPPIIFNAGFQVKKKQFFHNFLTIMSFGVFGVFISVAIVSAGCYWLFPKVGFGKLDAVDYLALGVIFSSTDTVCTLQVISQDETPRLYSLVFGEGVVNDATSVVLFNAIKNIDITRLKGGVVLKVIADFLYLFATSTILGATIGLSTAYVLRALYFGRHSTDREVALMALMAYLSYMLAELLSLSGILTVFFCGIVMSHYAWHNVTESSRITTRHIFATLSFIAETFIFLYVGMDALDIDKWKTAKSGFKTSAGIFGILISLILLGRAAFVFPLSILSNSMSGNSEKAPITFKHQVVIWWAGLMR…	ATGGAGGAGCCCGGTCCCAGCCCGGACGACGCCGTCCTCTTCTTCGGGGTCTCCCTCGTGCTCGGCATCGCATCCCGCCACCTCCTCCGCGGCACACGCGTCCCCTACACCGTCGCCCTCCTCGTCCTCGGCGTCGCCCTCGGAGGCCTCGAGTACGGGACGAAGCACGGCCTCGGCAAGCTCGGAGCTGGCATTCGGATATGGGCCGCCATCAATCCTGATCTTCTCCTGGCTGTTTTCCTCCCCGCCCTCCTCTTCGAGAGCTCCTTCTCCATGGAAGTACACCAAATCAAGAAATGCATGGCGCAAATGGTGTTACTTGCTGTTCCAGGCGTGGTGATCTCGACGGTTCTGCTTGGCGCTGCTGTAAAGCTCACTTTTCCGTACGACTGGAACTGG…
Sang	chr3D004200.t1	As_Sang_NHX4	MGIMGVDLGALALRYTGLSLSVSDHDSIVAINIFVALLCGCIVFGHLLEGNRWVNESTTALVMGLITGGVILLVTNGMNSRILVFSEDIFFIYLLPPIIFNAGFQVKKKQFFRNFATITLFGAVGTLISFVIITLGAMGLFSKLDVGPLQLGDYLAIGAIFSATDSVCTLQVLNQDEAPLLYSLVFGEGVVNDATSVVLFNAIQNIDLDHFDALVLLQFVGKFLYLLFTSTVLGVAVGLLSAYTIKKLCFARHSTDREVAIMMLMAYLSYMLSMLLDLSGILTVFFCGIVMSHYTWHNVTESSRVTTKHTFATLSFIAELFLFLYVGMDALDIEKWRLASSSPKKPIALSAVILGLVMVGRAAFVFPLSFISNLSKKEARLKISFRQQVIIWWAGLMRG…	ATGGCAGCGGCGGAGGCGACGGCGGCGCTGTGGGAGGCGGCGGTGGTTGCGGCGTCGTCGACGGGCGGGGACAGCACCACGGTGTTCTCCATCTGCGTGTTCACGGCGGTGCTCTGCCTGTGCCTCGTCGCCGGCCACCTCCTCGAGGAGAACAAATGGGTCAACGAGTCCATCACCGCGCTCATCATCGGGTGCATTGTCGGGGCTTTCATTTTCCTGCTGAGCAAAGGCAAGAACTCGCGCATCCTGAGGTTCGACGAGCAGCTCTTCTTCATCTACGTTCTTCCGCCCATCATCTTCAACGCCGGGTTCCAGGTGAAGAAGAAGCAGTTCTTCCATAATTTCCTCACCATCATGTCATTTGGGGTATTCGGGGTTTTCATCTCAGTTGCGATCGTC…
Sang	chr4A000042.t1	As_Sang_NHX5	MVGLGAMGLGEPPADYGSIAAVGLFVALMCACIVVGHLLEEHRWMNESTTALLIGLGTGTVILLASSGKHSRILVFSEDLFFIYLLPPIIFNAGFQVKKKQFFRNFMTITLFAVVGTLISFSIISLGAVGIISRLNIGALELGDYLALGAIFSATDSVCTLQVLSQDETPFLYSLVFGEGVVNDATSVVLFNAIQNFDLGDLSSLKFLQFIGNFLYLFGASTFLGVATGLLSAYVIKKLYFGRHSTDREVAIMMLMAYLSYMLAELLDLSGILTVFFCGILMSHYTWHNVTESSRVTTKHAFATLSFISETFLFLYVGMDALDIEKWKIVSETYSPMKSIALSSIILALVLIARAAFVFPLSYLSNLTKKTPGEKISIRQQVIIWWAGLMRGAVSIALA…	ATGGGCATCATGGGGGTCGATTTGGGAGCGCTCGCTCTCAGGTACACCGGCCTCTCGCTGTCGGTGTCGGACCACGACTCCATCGTCGCCATCAACATCTTCGTCGCGCTACTCTGCGGCTGCATTGTGTTTGGCCACCTGCTCGAAGGCAACCGGTGGGTCAATGAGTCCACCACCGCGCTCGTCATGGGGCTGATAACTGGCGGTGTGATCCTGCTCGTCACCAACGGCATGAATTCGCGCATTCTCGTATTCAGCGAGGATATATTCTTCATCTACTTGCTCCCGCCCATCATCTTTAACGCTGGGTTTCAAGTAAAGAAAAAGCAATTCTTCCGCAATTTTGCGACAATTACGTTATTTGGTGCTGTTGGGACATTGATATCGTTTGTAATAATC…
Sang	chr4A007910.t1	As_Sang_NHX6	MCIVAAAAGAALWTSEHALLVSTALFVALLCAFIILLDLDKNRWILNDSITALIIVSSIHLHSQAQGAVFIYAPPLPCRRPLLMLRHCRRRPLIGQGLSTGVVILLMTKGKSSHLLVFSEDLFFMYLLPPIIFNAGFRVKKKHFFRNFITITLFGVLGTIISFLTISLPVIAIFRTMNIDTLDVGDFLAIGAIFSATDSVCTLQALDQDERPFLYSIVFGEGILNDATSVVLFNALRNFDLNHVDAMLVPKFLGSFLYLFAPSTFLGVCAFY	ATGGTGGGTCTGGGGGCGATGGGGCTCGGCGAGCCGCCGGCGGACTACGGCTCGATCGCGGCCGTGGGGCTCTTCGTGGCGCTCATGTGCGCCTGCATCGTCGTCGGCCACCTCCTCGAGGAGCACCGGTGGATGAACGAGTCCACCACCGCGCTCTTGATTGGGCTCGGCACCGGCACGGTCATCCTGCTGGCGTCAAGCGGGAAGCACTCGCGCATACTCGTCTTCAGCGAGGATCTCTTCTTCATCTACCTGCTGCCGCCAATCATTTTCAATGCAGGGTTCCAGGTGAAGAAGAAACAGTTCTTCCGCAACTTCATGACCATTACATTGTTTGCTGTAGTTGGGACCCTCATCTCCTTCAGCATAATATCCCTCGGTGCTGTGGGGATAATATCA…
Sang	chr4C001172.t1	As_Sang_NHX7	MGMGVVAEQLARLGDALTTSDHASVVSINLFVALLCACIVLGHLLEENRWLNESITALIIGLCTGVVILLTTKGKSSHVLVFSEDLFFIYLLPPIIFNAGFQVKKKQFFRNFMTITLFGAIGTMISFFTISLGAIAIFSRMNIGTLDVGDFLAIGAIFSATDSVCTLQVLNQDETPFLYSLVFGEGVVNDATSVVLFNALQNFDLNHIDTMVVLKFLGNFLYLFVSSTFLGVFSGLLSAYIIKKLYIGRHSTDREVALMMLMAYLSYMLAELLDLSGILTVFFCGIVMSHYTWHNVTESSRVTTKHAFATLSFIAETFLFLYVGMDALDIEKWKFASDSPGKSIGVSSILLGLVLVGRAAFVFPLSFLSNLTKKTALEKISWRQQIVIWWAGLMRGAVS…	ATGTGCATTGTGGCGGCGGCGGCGGGGGCGGCGCTGTGGACGTCGGAGCACGCGCTGCTGGTGTCCACCGCCCTCTTCGTGGCGCTGCTCTGCGCTTTCATCATCCTCCTCGACCTCGACAAGAACCGATGGATCCTGAACGACTCCATCACCGCCCTCATCATCGTAAGTTCAATTCATCTTCACTCTCAGGCTCAGGGCGCCGTTTTTATATATGCTCCGCCATTGCCGTGTCGCCGGCCGTTGCTAATGCTCCGCCATTGCCGTCGCCGGCCGTTGATCGGACAGGGTCTGAGCACCGGCGTTGTGATCTTGCTGATGACCAAGGGGAAGAGCTCGCACCTACTCGTCTTCAGCGAGGACCTCTTCTTCATGTACCTCCTCCCTCCAATCATCTTC…
Sang	chr4C004253.t1	As_Sang_NHX8	MMGLGAMGLGEPPADYSMIAAVGLFVALMCVCIIVGHLLEENRWMNESTTALLIGLGTGTVILLASSGKHSRILVFSEDLFFIYLLPPIIFNAGFQVKKKQFFRNFMTITLFAVVGTLISFSIISLGALGIISRLNIGALELGDYLALGAIFSATDSVCTLQVLSQDETPFLYSLVFGEGVVNDATSVVLFNAIQNFDLGDLSSLKFLQFIGNFLYLFGASTFLGVATGLLSAYVIKKLYFGRHSTDREVAIMMLMAYLSYMLAELLDLSGILTVFFCGILMSHYTWHNVTESSRVTTKHAFATLSFIAETFLFLYVGMDALDIEKWKIVSETYSPMKSIALSSIILALVLIARAAFVFPLSYLSNLTKKTPGEKISIRQQVIIWWAGLMRGAVSIALA…	ATGGGGATGGGCGTGGTGGCGGAGCAGCTGGCGCGGCTGGGCGACGCGCTGACGACCTCGGACCACGCGTCCGTGGTCTCCATCAACCTCTTCGTGGCGCTGCTCTGCGCCTGCATCGTCCTCGGCCACCTCCTCGAGGAGAACCGATGGCTCAACGAGTCCATCACCGCCCTCATCATCGGGCTCTGCACCGGCGTGGTGATCTTGCTGACAACCAAGGGGAAGAGCTCGCACGTGCTCGTCTTCAGCGAGGACCTCTTCTTCATATACCTCCTGCCCCCAATCATCTTCAACGCAGGTTTCCAGGTGAAGAAGAAGCAGTTCTTCCGGAACTTCATGACAATCACATTATTTGGTGCTATTGGGACAATGATTTCCTTCTTCACCATATCTCTGGGT…
Sang	chr4D000081.t1	As_Sang_NHX9	MVGLGAMGLGEPPADYGSIAAVGLFVALMCACIVVGHLLEEHRWMNESTTALLIGLGTGTVILLASSGKHSRILVFSEDLFFIYLLPPIIFNAGFQVKKKQFFRNFMTITLFAVVGTLISFSIISLGALGIISRLNIGALELGDYLALGAIFSATDSVCTLQVLSQDETPFLYSLVFGEGVVNDATSVVLFNAIQNFDLGDLSSLKFLQFIGNFLYLFGASTFLGVATGLLSAYVIKKLYFGRHSTDREVAIMMLMAYLSYMLAELLDLSGILTVFFCGILMSHYTWHNVTESSRVTTKHAFATLSFISETFLFLYVGMDALDIEKWKIVSETYSPMKSIALSSIILALVLIARAAFVFPLSYLSNLTKKTPGEKISIRQQVIIWWAGLMRGAVSIALA…	ATGATGGGTTTGGGGGCGATGGGGCTCGGCGAGCCGCCGGCGGACTACAGCATGATCGCTGCGGTGGGGCTGTTTGTGGCGCTCATGTGCGTCTGCATCATCGTCGGCCACCTCCTCGAGGAGAACCGCTGGATGAACGAGTCCACCACCGCGCTCTTGATTGGGCTCGGCACCGGCACGGTCATCCTGCTGGCGTCAAGTGGGAAGCACTCGCGCATACTGGTGTTCAGCGAAGATTTGTTCTTCATCTACCTGCTGCCGCCAATCATTTTCAATGCAGGGTTCCAGGTGAAGAAGAAACAGTTCTTCCGCAACTTCATGACTATTACATTGTTTGCTGTAGTTGGGACCCTCATCTCCTTCAGCATAATATCCCTCGGTGCTCTAGGGATAATATCA…
Sang	chr4D007399.t1	As_Sang_NHX10	MCIVAAALWTSDHAPVVSINLFVALLFACILLLEKNRWLLNDSITALIIVSSIHLPAISTCLSPLSPPSPSLMLMRDGQGLCTGGVILLMTKGKSSHLLVFSEDLFFIYLLPPIIFNAGFRVKKKHFFRNFITITLFGVVGTIISFLTISLPAIAIFRSMNIDTLDVGDFLAIGAIFSATGSVCTLQVLDQDERPFLYSLVFGEGILNDATSVVLFNALQNFDLNHVDAMVVPKFLGSFLYLFVSSTFLGVCTGLLSAHIVKKLYIGRHSTKREVALMMIMAYYSYILAELLHLSGILTVFFCGIVMSHYTWHNVTESSRVITKHAFGTLSFIAETSIFLYVGMDALDVEKWKLASDCPGKSIRVSVVLLGLVLVGRAAFVFPLSFLSNLTKKTLAEKI…	ATGGTGGGTCTGGGGGCGATGGGGCTCGGCGAGCCGCCGGCGGACTACGGCTCGATCGCCGCGGTGGGGCTCTTCGTGGCGCTCATGTGCGCCTGCATCGTCGTCGGCCACCTCCTCGAGGAGCACCGGTGGATGAACGAGTCCACCACCGCGCTCTTGATTGGGCTCGGCACCGGCACCGTCATCCTGCTGGCGTCAAGCGGGAAGCACTCGCGCATACTCGTCTTCAGCGAGGACCTCTTCTTCATCTACCTGCTGCCGCCAATCATTTTCAATGCAGGGTTCCAGGTGAAGAAGAAACAGTTCTTCCGCAACTTCATGACTATTACATTGTTTGCTGTAGTTGGGACCCTCATCTCCTTCAGCATAATATCCCTCGGTGCTCTGGGGATAATATCA…
Sang	chr5A002182.t1	As_Sang_NHX11	MNLMAAPDPDHASVLFVVLLFVCIVLLGKNRWLYESIAVLIIGLCTGVVILLMTKGKSSHLLVISDDLFFIYLLPPIIFNAGFRVKKEHFFGNFMTITLFGVFGTIISFLTISLAIGAILSATHSACTLQVLNQDETPFLYSLISGEGIVNHATSVVLFNVLQNFDLNHIDAMVVLKFFGSFLYLFVSSTFLGVCCGLLTAYMIKISFIGRHSTKREVAVMMLMAYLTYVQAEHQHLSGILAVFFYGIVISHYTWHSLTESSRVTTKQTFATLSFIAETFLFLYVGMDALDIEKWKLATDSPWKSIAVSSIFLGLVLVGRAAFVFPISFLSNLTKKTLAEKLCWRQQIIIWWAGLMRGAVSIALAYNKFTRSGQTQLHGNEIMITSTVTVVLFSTMLFG…	ATGTGCATTGTTGCGGCGGCGCTTTGGACGTCGGACCACGCGCCAGTGGTGTCCATCAACCTCTTCGTGGCGCTGCTCTTCGCCTGCATCCTCCTCCTCGAGAAGAACCGTTGGCTCCTGAACGACTCCATCACCGCCCTCATCATCGTAAGCTCGATTCATCTTCCAGCAATTAGTACTTGTCTCTCGCCATTGTCGCCGCCGTCGCCGTCGCTAATGCTAATGCGTGACGGACAGGGTCTGTGCACCGGCGGGGTGATCTTGCTGATGACGAAGGGGAAGAGCTCGCACCTGCTCGTCTTCAGCGAGGACCTCTTCTTCATATACCTCCTGCCTCCAATCATCTTCAACGCTGGTTTCCGGGTGAAGAAGAAGCACTTCTTCCGCAATTTCATTACA…
Sang	chr5A004233.t1	As_Sang_NHX12	MAVELSMALAASPGAGLLLAPPPPAPPGKEQQVAGVGILLQISMLVLSFVLGHVLRRHRFYYLPEASASLLIGLVVGGLANISNTETNTRTWFNFHEEFFFLFLLPPIILYPFFHFFSFNIVISTLKPFFANFGAIVTFAILGTFIASVVTGMLVYLGGLTFLMYKLPLVECLMFGALISATDPVTVLSIFQELGSDVNLYALVFGESVLNDALMSIIFFRTMSSVRSNAAGGENIFMMILQFLEIFVGSMSSGVGVGFISSLISFPHVLHAKLSLTTWYLFKYAGLDIDNLQNLESCLFVLFPYFSYMLAEGLGLSGIVSILFTGMVMKHYTYSNLSDNSQRFVSSFFHLLSSLAETFVFIYMGFDIAMEEHSWSHVGFIFFSIIFIIVARAANVFSC…	ATGGCGGTGGAGCTGAGCATGGCCCTGGCGGCGTCGCCCGGGGCCGGGCTGCTGCTGGCCCCGCCCCCTCCCGCCCCACCCGGCAAGGAGCAGCAGGTGGCAGGGGTGGGGATCCTGCTGCAGATCTCCATGCTCGTGCTCTCCTTCGTGCTCGGCCACGTTCTCCGTCGCCACCGCTTCTACTACCTCCCCGAGGCCAGCGCTTCGCTCCTCATCGGACTAGTTGTTGGTGGGCTTGCTAATATTTCAAACACAGAGACCAATACTAGGACATGGTTCAACTTCCACGAAGAATTCTTCTTCTTGTTCCTGTTACCGCCTATAATATTATATCCTTTTTTTCACTTTTTTTCTTTTAACATCGTTATTAGTACCTTGAAACCATTCTTTGCGAACTTT…
Sang	chr5A005279.t1	As_Sang_NHX13	MMRGMETRAFSAAAPHQATGLGLGGGGAVDEQQAAGVGILLQISMLVLSFVLGHLLRRRKFYYLPEASASLLIGTYPYPDTVTPILPPTILRGMIVGGFANISNTQKSTRFTSNRVKICFRQKPFFSNFGAIITFAILGTFIASIVTGLLVYLAGLIYVIYRLPLVECMMFGALVSATDPVTVLSIFQELGTDVNLYALVFGESVLNDAVAISLYRTMASMRTNSPGHNFFVVILSHACMNSLILSNLFKYAELGVENLHNLESCLFVLFPYFSYMLAEGLGLSGIVSILFTGIVMKRYTFYNLSADSQRFTARFFHLLSSLAEAFIFIYMGFDIAMERQSWSHIGFIFFSIIFILVARAANVFSCAYILNLARPPHSQIPRQYQVALWYSGLRGAMAF…	ATGATGAGGGGAATGGAGACGAGGGCGTTCTCCGCGGCGGCGCCGCATCAGGCCACGGGGCTGGGGCTGGGAGGCGGCGGCGCGGTGGACGAGCAGCAGGCGGCGGGGGTGGGGATCCTGCTGCAGATATCCATGCTCGTGCTCTCCTTCGTGCTCGGCCACCTCCTCCGCCGCCGCAAGTTCTACTACCTGCCCGAGGCCAGCGCCTCCCTCCTCATCGGTACGTACCCCTACCCTGACACGGTGACACCCATCCTTCCGCCAACGATTCTCAGAGGGATGATTGTTGGAGGGTTTGCTAACATATCAAACACGCAGAAAAGTACTAGGTTCACATCTAATCGTGTCAAAATTTGTTTCCGGCAGAAACCATTCTTTTCGAACTTTGGTGCTATCATA…
Sang	chr5C000088.t1	As_Sang_NHX14	MAAGAPPHGAPTVEEQEEAAGVGILLQISMLVLAFVLGHVLRRRRVYYLPEASASLLIGLIVGGLASISNTQKSTSLAPKPFFSNFGAIITFAIVGTFIASIVTGVLVYLSGLIHLVYRMPLIESMMFGALVSTTDPVTVLSIFQELGTDVDLYALVFGESVLNDAMAISLYRTMASLRTNASSQNIFVALELDLFLLSYPSFTLPFAPLVMKRYTFPNLSEDSQRFTASLFHLLSSLAETFVFIYMGFDIAMERQSWSHIGFIFFSIIFILVARAANVFSCAFLVNLVRPPHRKISRQYQQALWYSGLRGAMAFALALQSVHDLPEGHGQTILSATISIIVLTVLLIGGSTSTMLEALHVVGDGNNGHPRPLEDQENFEGNNVGDIELNNVEGRSSAS…	ATGGCGGCGGGGGCGCCACCGCACGGCGCGCCGACGGTGGAGGAGCAGGAGGAGGCGGCGGGGGTGGGGATCCTGCTTCAGATATCGATGCTGGTGCTGGCCTTCGTGCTCGGCCACGTCCTCCGCCGCCGCAGGGTCTACTACCTCCCGGAGGCCAGCGCGTCGCTCCTCATCGGGTTGATCGTGGGAGGGCTTGCTAGCATATCTAACACTCAGAAAAGTACTAGCTTAGCACCAAAACCGTTCTTCTCAAACTTTGGTGCTATCATTACTTTTGCAATCGTTGGAACCTTTATCGCCTCCATTGTCACAGGTGTTCTAGTCTACCTTTCTGGGTTAATACATCTTGTCTATAGGATGCCTCTGATCGAGTCTATGATGTTTGGTGCCCTTGTATCA…
Sang	chr5C003252.t1	As_Sang_NHX15	MALELSMALAAPPGGGLLLAPPPPAPPGKEQQVAGVGILLQISMLVLSFVLGHVLRRHRFYYLPEASASLLIGLVVGGLANISNTETNTSYLGGLTFLMYKLPLVECLMFGALISATDPVTVLSIFQELGSDVNLYALVFGESVLNDAMAISLYRTMSSVRSNATGGENIFMMILQFLEIFVGSMSSGVGVGFISSLISFPHVLHAKLSLTSWYLFKYAGLDIDNLQNLESCLFVLFPYFSYMLAEGLGLSGIVSILFTGMVMKHYTYSNLSDNSQRFVSSFFHLLSSLAETFVFIYMGFDIAMEEHSWSHVGFIFFSIIFIIVARAANVFSCAYLVNVSRPEHRRIPLKHQKALCFSGLRGAMAFALALQSVHELPEGHGKTILTTTTAIVVLTVLLI…	ATGGCGCTGGAGTTGAGCATGGCTCTGGCAGCGCCGCCGGGGGGCGGGCTGCTGCTAGCCCCGCCCCCTCCCGCCCCGCCCGGCAAGGAGCAGCAGGTGGCAGGGGTGGGGATCCTGCTGCAGATCTCCATGCTCGTGCTCTCCTTCGTGCTCGGCCACGTCCTCCGCCGCCACCGCTTCTACTACCTCCCCGAAGCCAGCGCTTCGCTCCTGATCGGACTAGTTGTTGGTGGGCTTGCTAATATTTCAAACACAGAGACCAATACTAGCTATCTTGGTGGGCTTACATTTCTAATGTATAAACTTCCACTGGTTGAATGCCTTATGTTTGGCGCTCTTATATCTGCGACTGATCCTGTCACAGTATTATCAATATTCCAGGAACTGGGAAGTGATGTT…
Sang	chr5C004423.t1	As_Sang_NHX16	MEMRAFSAAAPHQATGLGLGGGGAVDEQQAAGVGILLQISMLVLSFVLGHLLRRRKFYYLPEASASLLIGMIVGGFANISNTQKSTRLTSNHVKFCFRQKPFFSNFGAIITFAILGTFIASIVTGLLVYLAGLIYVIYRLPLVECMMFGALVSATDPVTVLSIFQELGTDVNLYALVFGESVLNDANHGIYEDEFSRSEFCRSHLEPCCMYSLILSNLFKYAELGVENLHNLESCLFVLFPYFSYMLAEGIGLSGIVSILFTGTVMKRYTFSNLSEDSQRFTARFFHLLSSLAEAFIFIYLGFDIAMERQSWSHIGFIFFSIIFILVARAANVFSCAYILNLARPPHSQIPRQYQVALWYSGLRGAMAFALALQSVHDLPEGHGETIFTATTSIVVLTV…	ATGGAGATGAGGGCGTTCTCCGCGGCGGCGCCGCATCAGGCCACGGGGCTGGGGCTGGGAGGTGGCGGGGCGGTGGACGAGCAGCAGGCGGCGGGGGTGGGGATCCTGCTGCAGATATCCATGCTCGTGCTCTCCTTCGTGCTCGGCCACCTCCTCCGCCGCCGCAAGTTCTACTACCTGCCCGAGGCCAGCGCCTCCCTCCTCATCGGGATGATTGTTGGAGGGTTTGCTAACATATCAAACACGCAGAAAAGTACTAGGCTCACATCTAATCATGTCAAATTTTGTTTCCGGCAGAAACCGTTCTTTTCAAACTTTGGTGCTATCATAACTTTTGCAATCCTGGGAACCTTCATTGCTTCCATAGTTACAGGGCTTCTAGTTTATCTTGCTGGGTTA…
Sang	chr5D001383.t1	As_Sang_NHX17	MNLMAAPDPDHGSVLFVVLLFVCILLLGKNRWLYESIAVLIIGLCTGVVILLMTKGKSSHLLVISDDLFFIYLLPPIIFNAGFRVKKEHFFGNFMTITLFGVFGTIISFLTISLAAIAIFRSMNIDTLDVGDFLAIGAILSATHSACTLQVLNQDETPFLYSLISGEGIVNHATSVVLFNVLQNFDLNHIDAMVVLKFFGSFLYLFVSSTFLGVCCGLLTAYMIKISFIGRHSTKREVAVMMLMAYLTYVQAEHQHLSGILAVFFYGIVISHYTWHSLTESSRVTTKQTFATLSFIAETFLFLYVGMDALDIEKWKLATDSPWKSIAVSSIFLGLVLVGRAGFVFPISFLSNLTKKTLAEKLCWRQQIIIWWAGIMRGAVSIALAYNKFTRSGQTQLQG…	ATGAACCTTATGGCGGCGCCGGACCCAGACCACGGGTCGGTGCTCTTCGTGGTGCTGCTCTTCGTCTGCATCCTCCTCCTCGGGAAGAACCGATGGCTGTACGAGTCCATCGCCGTCCTCATCATCGGTCTTTGCACCGGCGTGGTGATCTTGCTGATGACCAAGGGGAAAAGCTCGCACCTGCTCGTCATCAGCGACGACCTCTTCTTCATATACCTCCTGCCTCCAATCATCTTCAACGCTGGTTTCCGGGTGAAGAAGGAGCACTTCTTCGGGAATTTCATGACAATCACATTATTTGGGGTTTTTGGGACAATCATCTCGTTTCTCACAATATCGCTTGCTGCCATTGCAATATTCCGCAGCATGAACATTGACACACTGGATGTAGGAGATTTT…
Sang	chr5D003314.t1	As_Sang_NHX18	MAVELSMALAASPGAGLLLAPPPPAPPGKEQQVAGVGILLQISMLVLSFVLGHVLRRHRFYYLPEASASLLIGLVVGGLANISNTETNTRTWFNFHEEFFFLFLLPPIILYPFFHFFLLTSLLKPFFANFGAIVTFAILGTFTASIVTGMLVYLGGLTFLMYKLPLVECLMFGALISATDPVTVLSIFQELGSDVNLYALVFGESVLNDAMAISLYRTMSSVRSNAAGGENIFMMILQFLEIFVGSMSSGVGVGFISSLISFPRVLQAKLSLTTWYLFKYAGLDIDNLQNLESCLFVLFPYFSYMLAEGLGLSGIVSILFTGMVMKHYTYSNLSDNSQRFVSSFFHLLSSLAETFVFIYMGFDIAMEEHSWSHVGFIFFSIIFIIVARAANVFSCAYLV…	ATGGCGGTGGAGCTGAGCATGGCCCTGGCGGCGTCGCCCGGGGCCGGGCTGCTGCTGGCCCCGCCCCCTCCCGCCCCGCCCGGCAAGGAGCAGCAGGTGGCAGGGGTGGGGATCCTGCTGCAGATCTCCATGCTCGTGCTCTCCTTCGTGCTCGGCCACGTTCTCCGCCGCCACCGCTTCTACTACCTCCCCGAGGCCAGCGCTTCGCTCCTCATCGGACTAGTTGTTGGTGGGCTTGCTAATATTTCAAACACAGAGACCAATACTAGGACATGGTTCAACTTCCACGAAGAATTCTTCTTCTTGTTCCTGTTACCGCCTATAATATTATATCCTTTTTTTCACTTTTTTCTTTTAACATCATTATTAAAACCATTCTTTGCGAACTTTGGGGCTATT…
Sang	chr5D005486.t1	As_Sang_NHX19	MEMGMGMGMDVVAAQLARLGDALTTSDHASVVSINLFVALLCACIVLGHLLEENRWLNESITALIIGLCTGVVILLTTKGKSSHVLVFSEDLFFIYLLPPIIFNAGFQVKKKQFFRNFMTITLFGAVGTMISFFTISMGAIAIFSRMNIGTLDVGDFLAIGAIFSATDSVCTLQVLNQDETPFLYSLVFGEGVVNDATSVVLFNALQNFDLNHIDAMVILKFLGNFLYLFVSSTFLGVFSGLLSAFIIKKLYIGRHSTDREVALMMLMAYLSYMLAELLDLSGILTVFFCGIVMSHYTWHNVTESSRVTTKHAFATLSFIAETFLFLYVGMDALDIEKWKFASDSPGKSIGVSSILLGLVLVGRAAFVFPLSFLSNLTKKTAIEKISWRQQIVIWWAGL…	ATGGAGATGGGGATGGGGATGGGGATGGACGTGGTGGCGGCGCAGCTGGCGCGGCTGGGCGACGCGCTGACGACCTCGGACCACGCGTCGGTGGTCTCCATCAACCTCTTCGTGGCGCTGCTCTGCGCCTGCATCGTCCTCGGCCACCTCCTCGAGGAGAACCGCTGGCTCAACGAGTCCATCACCGCCCTCATCATCGGGCTCTGCACCGGCGTGGTGATCTTGCTGACGACCAAGGGGAAGAGCTCGCACGTGCTCGTCTTCAGCGAGGACCTCTTCTTCATATACCTCCTGCCACCAATCATCTTCAACGCAGGTTTCCAGGTGAAGAAGAAGCAGTTCTTCCGGAATTTCATGACAATCACATTATTTGGTGCTGTTGGGACAATGATTTCATTC…
Sang	chr6A005180.t1	As_Sang_NHX20	MEMGVVAEQLARLGDALTTSDHASVVSINLFVALLCACIVLGHLLEENRWLNESITALIIGLCTGVVILLTTKGKSSHVLVFSEDLFFIYLLPPIIFNAGFQVKKKQFFRNFMTITLFGAIGTMISFFTISLGAIAIFSRMNIGTLDVGDFLAIGAIFSATDSVCTLQVLNQDETPFLYSLVFGEGVVNDATSVVLFNALQNFDLNHIDTMVVLKFLGNFLYLFVSSTFLGVFSGLLSAYIIKKLYIGRHSTDREVALMMLMAYLSYMLAELLDLSGILTVFFCGIVMSHYTWHNVTESSRVTTKHAFATLSFIAETFLFLYVGMDALDIEKWKFASDSPGKSIGVSSILLGLVLVGRAAFVFPLSFLSNLTKKTALEKISWRQQIVIWWAGLMRGAVS…	ATGGAGATGGGCGTGGTGGCGGAGCAGCTGGCGCGGCTGGGCGACGCGCTGACGACCTCGGACCACGCGTCCGTGGTCTCCATCAACCTCTTCGTGGCGCTGCTCTGCGCCTGCATCGTCCTCGGCCACCTCCTCGAGGAGAACCGCTGGCTCAACGAGTCCATCACCGCCCTCATCATCGGGCTCTGCACCGGCGTGGTGATCTTGCTGACAACCAAGGGGAAGAGCTCGCACGTGCTCGTCTTCAGCGAGGACCTCTTCTTCATATACCTCCTGCCCCCAATCATCTTCAACGCAGGTTTCCAGGTGAAGAAGAAGCAGTTCTTCCGGAACTTCATGACAATCACATTATTTGGTGCTATTGGGACAATGATTTCCTTCTTCACCATATCTCTGGGT…
Sang	chr6C000439.t1	As_Sang_NHX21	MEEPGPSPDDAVLFFGVALVLGIASRHLLRGTRVPYTVALLVLGVALGGLEYGTKHGLGKLGTGIRIWAAINPDLLLAVFLPALLFESSFSMEVHQIKKCMAQMVLLAVPGVVISTVLLGAAVKLTFPYDWNWKTSFLFSGLLSATDPVAVVALLKDLGASKKLSTIIEGESLMNDGTAIVVYQLFYRMVLGTTFDAGSIIKFLSEVSLGAVALGLAFGIASVLWLGFIFNDTIIEISLTLAVSYIAFFTAQDALEVSGVLAVMTLGMFYAAFAKTAFKGDSQQSLHHFWEMIAYIANTLIFILSGVVIADGVLQDKIHFERHGASWGFLLLLYVFVQISRAVVVIVLYPLLRHFGYGMDAKEAMVLVWSGLRGAVALSLSLSVKRASDADQHYLKSEV…	ATGGAGGAGCCCGGTCCCAGCCCGGACGACGCCGTCCTCTTCTTCGGGGTCGCCCTCGTGCTCGGCATCGCCTCCCGCCACCTCCTCCGCGGCACGCGCGTCCCCTACACCGTCGCCCTCCTCGTCCTCGGCGTCGCCCTCGGAGGCCTCGAGTACGGGACGAAGCACGGCCTCGGCAAGCTCGGAACTGGCATTCGAATATGGGCCGCCATAAATCCTGATCTTCTTCTCGCGGTTTTCCTCCCTGCCCTCCTCTTCGAGAGCTCCTTCTCCATGGAAGTACACCAAATCAAGAAATGCATGGCACAGATGGTGTTGCTTGCTGTGCCAGGCGTGGTCATCTCAACGGTTCTGCTTGGCGCTGCTGTAAAGCTTACTTTTCCATACGACTGGAACTGG…
Sang	chr6C000664.t1	As_Sang_NHX22	MPSSSPECPSWLVLGAACRHLLRGTRVPYTIALLIVGVALGSLEYGTQGGLGKLGAGIRIWANINPDLLLAAFLPALLFESAFSMEAHQIKKCMVQMILLAGPGVLMSTFLLGTALKLFYRMVLGRSFNAESIMIFLSEVSLGAVALGLAFGIISLLWLGCIFNDTILEMTLTLAVSYLAFYTAQDALEFSGILTVMTLGMFYAAFAKTAFKGDSQRSLHDFWEIVAYVANTLIFILSGVVIADGVLQDNVHFERNGTSWGFLLLLYVFVQMAWVVVVGICYPLLGYFGYGLDFKEATVLVWSGLRGAVSLSLALSVKRASDAAQHLLKPEVRTMFVFFTGGIVFLTLILNGSTTQFLLHVLGMDKLSATKLRMLNYTRHEMLNKALEAFGDLRDDEEL…	ATGCCGTCCTCTTCGCCGGAGTGTCCCTCGTGGCTCGTGCTGGGCGCCGCCTGCCGCCACCTCCTCCGCGGTACCCGCGTCCCCTACACCATCGCCCTCCTCATCGTCGGCGTCGCCCTGGGATCGCTAGAATACGGGACACAAGGCGGTCTAGGCAAACTGGGAGCTGGCATTCGTATATGGGCTAACATAAACCCTGATCTTCTCCTGGCTGCTTTCCTTCCAGCCCTTCTGTTTGAAAGCGCCTTTTCGATGGAAGCACACCAAATTAAGAAATGCATGGTACAGATGATCTTACTTGCTGGTCCTGGTGTGCTAATGTCAACATTCTTACTTGGCACTGCTCTAAAGTTATTCTATCGGATGGTGCTCGGAAGAAGCTTCAATGCAGAGTCAATA…
Sang	chr7A000814.t1	As_Sang_NHX23	MGIMGVDLGALALRYTGLSLSVSDHDSIVAINIFVALLCGCIVFGHLLEGNRWVNESTTALVMGLITGGVILLVTNGMNSRILVFSEDIFFIYLLPPIIFNAGFQVKKKQFFRNFATITLFGAVGTLISFVIITLGAMALFKKLDVGPLQLGDYLAIGAIFSATDSVCTLQVLNQDEAPLLYSLVFGEGVVNDATSVVLFNAIQNIDLNHFDALVLLQFIGKFLYLLFTSTVLGVAVGLLSAYTIKKLCFARHSTDREVAIMMLMAYLSYMLSMLLDLSGILTVFFCGIVMSHYTWHNVTESSRVTTKHTFATLSFIAELFLFLYVGMDALDIEKWRLASSSPKKPIALSAVILGLVMVGRAAFVFPLSFISNLSKKEARLKISFRQQIIIWWAGLMRG…	ATGGGCATCATGGGGGTCGATTTGGGAGCGCTCGCTCTCAGGTACACCGGGCTCTCGCTGTCCGTGTCGGACCACGACTCCATCGTCGCCATCAACATCTTCGTCGCGCTACTCTGCGGCTGCATTGTCTTCGGCCACCTGCTCGAAGGCAACCGGTGGGTGAATGAGTCCACCACCGCGCTCGTCATGGGGCTCATCACTGGCGGCGTGATCCTGCTCGTCACCAACGGGATGAATTCGCGCATTCTTGTCTTCAGCGAGGATATATTTTTCATCTACTTGCTCCCGCCCATCATCTTTAACGCTGGGTTTCAAGTAAAGAAAAAGCAATTCTTCCGCAATTTTGCGACAATTACGTTATTTGGTGCTGTTGGGACATTGATATCATTTGTAATAATC…
Sang	chr7A002727.t1	As_Sang_NHX24	MAAALWEAAVVAVSTGGDSSTVFSICVFTAVLCLCLVAGHLLEENKWVNESITALIIGCIVGAFIFLLSKGKNSRILTFDEQLFFIYVLPPIIFNAGFQVKKKQFFHNFLTIMSFGVFGVFISVAIVSAGCYWLFPKVGFGKLDAVDYLALGVIFSSTDTVCTLQVISQDETPRLYSLVFGEGVVNDATSVVLFNAIKNIDITRLKGGVVLKVIADFLYLFATSTILGATIGLSTAYVLRALYFGRHSTDREVALMALMAYLSYMLAEFTFSGVTLDPVHATIITSTIVVVFFTTLVFGFLTRPLISAMLPHHRHQEEATGGRSTGSNSPKDDFILPFLSDEDASASGSGFMQAKRSISMMLERPVHTVHVHWRKFDDRFMRPIFGGPRSH	ATGGCGGCAGCGCTGTGGGAGGCGGCGGTGGTGGCGGTGTCGACGGGCGGCGACAGCAGCACGGTGTTCTCCATCTGCGTGTTCACGGCGGTGCTCTGCCTGTGCCTCGTCGCCGGCCACCTCCTGGAGGAGAACAAATGGGTCAACGAGTCCATCACCGCCCTCATCATCGGGTGCATTGTCGGGGCTTTCATATTCCTGCTGAGCAAAGGCAAGAACTCCCGCATCCTCACGTTCGACGAGCAGCTCTTCTTCATCTACGTTCTTCCGCCCATCATCTTCAACGCCGGGTTCCAGGTGAAGAAGAAGCAGTTCTTCCATAATTTCCTCACCATCATGTCCTTTGGGGTATTCGGGGTTTTCATCTCAGTTGCAATTGTTTCTGCAGGTTGCTACTGG…
Sang	chr7C004936.t1	As_Sang_NHX25	MVKVMGYAISSSRSPLRESEAGVAGSVAAPDHASVLFAVLLCACIVLLEKNRWLNESITTLIIGLCTGVVILLITKGRSSHLLVISEDLFLLYLVPPIIFNASFRVKKEHFFQNFMTITLFGVFGTIISFLTISLAAIAIFRSMKIDTLDVGDFFAIGAIFSATHSVSTLQVLNQDETPFLYSLVSGEGIVNHATSVVLFNAVQNFDLNHINAMIIIKFLGSFLYLFVSSTFIGVCCGLLSTYIVNKLVIGRHSTNSEVALMMLMAYQSYMLAELHHLSGILAVFFYGTVMSHYTWHSVTESSRVTIKQTFATLSFIAETFLFLYVGMDALDIEKWKLASDRSETCNCDI	ATGGTGAAGGTCATGGGTTACGCAATATCGTCATCCAGGAGCCCCCTCCGTGAATCCGAGGCCGGAGTGGCAGGATCTGTGGCGGCGCCGGACCATGCGTCGGTGCTCTTCGCGGTGCTGCTCTGCGCCTGCATCGTCCTCCTCGAGAAGAACAGATGGCTTAACGAGTCCATCACCACCCTCATCATCGGTCTTTGCACCGGCGTGGTGATCTTGCTGATCACCAAGGGGAGGAGCTCGCACCTGCTCGTCATCAGCGAGGACCTCTTCTTACTATACCTCGTGCCTCCAATCATCTTCAACGCTAGTTTCCGGGTGAAGAAGGAGCACTTCTTCCAGAATTTCATGACAATCACATTATTTGGGGTTTTTGGGACAATCATCTCGTTTCTCACAATA…
Sang	chr7D000730.t1	As_Sang_NHX26	MALMAYLSYMLAELLSLSGILTVFFCGIVMSHYAWHNVTESSRITTRHIFATLSFIAETFIFLYVGMDALDIDKWKTAKSGFKTSAGIFGILISLILLGRAAFVFPLSILSNSMSGNSEKAPITFKHQVVIWWAGLMRGAVSIALAYNQFTFSGVTLDPVHATIITSTIVVVFFTTLVFGFLTRPLISAMLPHHRHQEEATGGHSTGSNSPKDDFILPFLSDEDASATGSGFMQAKRSISMMLERPVHTVHVHWRKFDDRFMRPIFGGPRSH	ATGGCTCTTATGGCTTACTTATCGTATATGCTGGCAGAGTTGCTAAGTCTGAGTGGTATTTTGACTGTTTTCTTTTGCGGCATCGTCATGTCCCATTATGCGTGGCATAATGTAACAGAGAGCTCCCGAATCACGACAAGGCACATATTCGCGACATTGTCATTCATCGCTGAGACATTTATCTTTCTCTATGTCGGAATGGATGCCCTTGACATCGATAAATGGAAGACAGCAAAGTCAGGCTTCAAGACATCAGCTGGTATATTTGGTATCTTAATCTCACTCATTTTGTTGGGACGGGCCGCGTTTGTTTTCCCTCTGTCGATTCTATCAAATTCCATGAGTGGAAACTCTGAGAAAGCCCCAATCACGTTCAAGCATCAGGTTGTGATTTGGTGG…
Sang	chr7D000928.t1	As_Sang_NHX27	MAAGAPPHGAPTVEAAGVGILLQISMLVLAFVLGHLLRRRRVYYLPEASASLLIGLIVGGLASISNTQKSTSLAPIPFFSNFGAIITFAIVGTFIASIVTGVLVYLFGLIHLVYRMPLIEPMMFGALVSATDPVTVLSIFQELGTDVDLYALVFGESVLNDAMAISLYRTMASLRTNASSQNIFVVILRFLENFFGSMSTGVGAGFISALISFLDSYLLHHFLYNLESCLFVLFPYFSYMLAEGFGLSGIVSILFTGIVMKRYTFPNLSEDSQRFTASLFHLLSSLAETFVFIYMGFDIAMEHQSWSHIGFIFFSIIFILVARAANVFSCAFLVNLVRPPHRKISRQYKQALWYSGLRGAMAFALALQSVHDLPEGHGQTILSATISIIVLTVLLIGGS…	ATGGCGGCGGGGGCGCCACCGCACGGCGCGCCGACGGTGGAGGCGGCAGGGGTGGGGATCCTGCTTCAGATATCGATGCTGGTGCTGGCCTTCGTGCTCGGCCACCTCCTCCGCCGCCGCAGGGTCTACTACCTCCCCGAGGCCAGCGCGTCGCTCCTCATCGGGTTGATCGTGGGAGGGCTTGCTAGCATATCTAACACTCAGAAAAGTACTAGCTTAGCACCAATACCGTTCTTCTCAAACTTTGGTGCTATCATTACTTTTGCAATCGTTGGAACCTTTATCGCCTCCATTGTCACAGGTGTTCTAGTCTACCTTTTTGGGTTAATACATCTTGTCTATAGGATGCCTCTGATCGAACCTATGATGTTTGGTGCCCTTGTATCAGCAACTGATCCT…
Sang	chr7D004794.t1	As_Sang_NHX28	MEAHQIKKCMVQMILLAGPGVLMSTFLLGTALKLTFPYDWDWKISLLLGGLLSASDPVAVVAHLKELGTSKKLSTIIEGESLMNDGVSVVVYQLFYRMVLGRSFNAESIMIFLTEVSLGGVALGLAFGIISLLWLGCIFNDTILEMTLTLAVSYLAFYTVKRCW	ATGGAAGCACACCAAATTAAGAAATGCATGGTACAGATGATCTTACTTGCTGGACCTGGTGTGCTAATGTCAACATTCTTACTTGGCACTGCTCTAAAGCTTACTTTTCCATATGATTGGGACTGGAAAATATCATTGTTACTTGGTGGCCTGCTAAGTGCCAGCGATCCTGTTGCCGTGGTTGCACATCTAAAAGAGCTCGGAACAAGTAAAAAGCTCAGCACAATTATTGAGGGAGAATCCTTGATGAACGATGGGGTTTCTGTTGTTGTCTATCAGTTATTCTATCGGATGGTGCTCGGAAGAAGCTTCAATGCAGAGTCAATAATGATCTTCTTAACAGAAGTTTCACTTGGAGGTGTTGCTCTTGGACTTGCATTTGGAATCATATCATTACTA…
Sang	chr7D004987.t1	As_Sang_NHX29	YGTKHGLGKLGAGIRIWAAINPDLLLAVFLPALLFESSFSMEVHQIKKCMAQMVLLAVPGVVISTVLLGAAVKLTFPYDWNWKTSFLFSGLLSATDPVAVVALLKDLGASKKLSTIIEGESLMNDGTAIVVYQLFYRMVLGTTFDAGSIIKFLSEVSLGAVALGLAFGIASVLWLGFIFNDTIIEISLTLAVSYIAFFTAQDALEVSGVLAVMTLGMFYAAFAKTAFKGDSQQSLHHFWEMIAYIANTLIFILSGVVIADGVLQDNIHFERHGASWGFLLLLYVFVQISRAVVVIVLYPLLRHFGYGMDVKEATVLVWSGLRGAVALSLSLSVKRASDGVQRYLKPEVGTMFVFFTGGIVFLTLIVNGSTTQFLLHLLGLGKLSATKLRVLKYTRYEML…	TACGGGACGAAGCACGGCCTCGGCAAGCTCGGAGCTGGCATTCGTATATGGGCCGCCATTAATCCTGATCTTCTCCTGGCTGTTTTCCTCCCCGCCCTCCTCTTCGAGAGCTCCTTCTCCATGGAAGTACACCAAATCAAGAAATGCATGGCGCAGATGGTGTTACTTGCTGTTCCAGGCGTGGTCATCTCGACGGTTCTGCTTGGCGCTGCTGTAAAGCTTACTTTTCCGTACGACTGGAACTGGAAAACATCCTTCTTGTTTAGTGGGCTGCTTAGTGCCACCGATCCTGTTGCTGTGGTTGCGCTCCTCAAGGACCTTGGAGCAAGTAAAAAGCTCAGTACAATAATCGAAGGAGAATCTTTAATGAATGACGGGACTGCTATTGTTGTCTATCAG…
Sang	chrUn003059.t1	As_Sang_NHX30	MAAAATALWEAAVVAASTGGDSSTVFSICVFTAVLCLCLVAGHLLEENKWVNESITALIIGCIVGAFIFLLSKGKNSRILTFDEQLFFIYVLPPIIFNAGFQVKKKQFFHNFLTIMSFGVFGVFISVAIVSAGCYWLFPKVGFGKLDAVDYLG	ATGGCGGCGGCGGCGACGGCGCTGTGGGAGGCGGCGGTGGTGGCGGCGTCGACGGGCGGGGACAGCAGCACGGTGTTCTCCATCTGCGTGTTCACGGCGGTGCTCTGCCTGTGCCTCGTCGCCGGCCACCTCCTGGAGGAGAACAAATGGGTCAACGAGTCCATCACCGCGCTCATCATCGGGTGCATTGTCGGGGCTTTCATATTCCTGCTGAGCAAAGGCAAGAACTCGCGCATCCTCACGTTCGACGAGCAGCTCTTCTTCATCTACGTTCTTCCGCCCATCATCTTCAACGCCGGGTTCCAGGTCAAGAAGAAGCAGTTCTTCCATAATTTCCTCACCATCATGTCCTTTGGGGTATTCGGGGTTTTCATCTCAGTTGCGATCGTCTCTGCTGGT…
Sang	chrUn003078.t1	As_Sang_NHX31	MEDSNLALVGKEEWIASAGCSSTGTRHSTDREVALMALMAYLSYMLAELLSLSGILTVFFCGIVMSHYAWHNVTESSRITTRHIFATLSFIAETFIFLYVGMDALDIDKWKTAKSGFKTSAGIFGILISLILLGRAAFVFPLSILSNSMSGNSEKAPITFKHQVVIWWAGLMRGAVSIALAYNQFTFSGVTLDPVHATIITSTIVVVFFTTLNFFNSNDFNFFNSNDFNFFNSNDFNIFSIFTKDFNHGCH	ATGGAGGACTCCAATCTAGCATTGGTTGGGAAGGAGGAGTGGATAGCCTCGGCGGGGTGCTCAAGTACGGGCACTCGGCACTCGACTGACCGGGAGGTAGCCCTAATGGCTCTTATGGCTTACTTATCGTATATGCTGGCAGAGTTGCTAAGTCTGAGTGGTATTTTGACTGTTTTCTTTTGCGGCATCGTCATGTCCCATTATGCGTGGCATAATGTAACAGAGAGCTCCCGAATCACGACAAGGCACATATTCGCGACATTGTCATTCATCGCTGAGACATTTATCTTTCTCTATGTCGGAATGGATGCCCTTGACATCGATAAATGGAAGACAGCAAAGTCAGGCTTCAAGACATCAGCTGGTATATTTGGTATCTTAATCTCACTCATTTTGTTG…
SFS	San01A0108844.1	As_SFS_NHX1	TWFNFHEEFFFLFLLPPIILYPFFHFFSFNIVISTLKPFFANFGAIVTFAILGTFIASVVTGMLVYLGGLTFLMYKLPLVECLMFGALISATDPVTVLSIFQELGSDVNLYALVFGESVLNDAMAISLYRTMSSVRSNAAGGENIFMMILQFLEIFVGSMSSGVGVGFISSLISFPHVLHAKLLSGTLTTWYLFKYAGLDIDNLQNLESCLFVLFPYFSYMLAEGLGLSGIVSILFTGMVMKHYTYSNLSDNSQRFVSSFFHLLSSLAETFVFIYMGFDIAMEEHSWSHVGFIFFSIIFIIVARAANVFSCAYLVNVSRPEHRRIPLKHQKALCFSGLRGAMAFALALQSVHELPEGHGKTILTTTTAIVVLTVLLIGGSTGTMLEALDVIGDENTSIE…	ACATGGTTCAACTTCCACGAAGAATTCTTCTTCTTGTTCCTGTTACCGCCTATAATATTATATCCTTTTTTTCACTTTTTTCTTTTAACATCATTATTAAAACCATTCTTTGCGAACTTTGGGGCTATTGTAACTTTTGCCATTCTTGGGACATTCACTGCTTCCATCGTAACAGGGATGCTTGTCTATCTTGGTGGGCTTACATTTCTAATGTATAAACTTCCACTGGTTGAATGTCTTATGTTTGGCGCTCTTATATCTGCGACTGATCCTGTCACAGTATTATCAATATTCCAGGAACTGGGAAGTGATGTTAACTTGTATGCTCTGGTGTTCGGCGAATCTGTTTTAAACGATGCGATGGCAATTTCTCTTTACAGGACAATGTCATCAGTCAGA…
SFS	San01D088665.1	As_SFS_NHX2	MGIMGVDLGALALRYTGLSLSVSDHDSIVAINIFVALLCGCIVFGHLLEGNRWVNESTTALVMGLITGGVILLVTNGMNSRILVFSEDIFFIYLLPPIIFNAGFQVKKKQFFRNFATITLFGAVGTLISFVIITLGAMALFKKLDVGPLQLGDYLAIGAIFSATDSVCTLQVLNQDEAPLLYSLVFGEGVVNDATSVVLFNAIQNIDLNHFDALVLLQFIGKFLYLLFTSTVLGVAVGLLSAYTIKKLCFARHSTDREVAIMMLMAYLSYMLSMLLDLSGILTVFFCGIVMSHYTWHNVTESSRVTTKHTFATLSFIAELFLFLYVGMDALDIEKWRLASSSPKKPIALSAVILGLVMVGRAAFVFPLSFISNLSKKEARLKISFRQQIIIWWAGLMRG…	ACATGGTTCAACTTCCACGAAGAATTCTTCTTCTTGTTCCTGTTACCGCCTATAATATTATATCCTTTTTTTCACTTTTTTTCTTTTAACATCGTTATTAGTACCTTGAAACCATTCTTTGCGAACTTTGGGGCTATTGTAACTTTTGCCATTCTTGGGACATTCATTGCTTCCGTTGTAACAGGGATGCTTGTCTATCTTGGTGGGCTTACATTTCTAATGTATAAACTTCCACTGGTTGAATGTCTTATGTTCGGCGCTCTTATATCTGCGACTGATCCTGTCACAGTATTATCAATATTCCAGGAACTGGGAAGTGATGTTAACTTGTATGCTCTGGTGTTTGGCGAATCTGTTCTAAACGATGCGATGGCAATTTCTCTTTACAGGACAATGTCA…
SFS	San02A097846.1	As_SFS_NHX3	MEEPGPSPDDAVLFFGVSLVLGIASRHLLRGTRVPYTVALLVLGVALGGLEYGTKHGLGKLGAGIRIWAAINPDLLLAVFLPALLFESSFSMEVHQIKKCMAQMVLLAVPGVVISTVLLGAAVKLTFPYDWNWKTSFLFSGLLSATDPVAVVALLKDLGASKKLSTIIEGESLMNDGTAIVVYQLFYRMVLGTTFDAGSIIKFLSEVSLGAVALGLAFGIASVLWLGFIFNDTIIEISLTLAVSYIAFFTAQDALEVSGVLAVMTLGMFYAAFAKTAFKGDSQQSLHHFWEMIAYIANTLIFILSGVVIADGVLQDNIHFERHGASWGFLLLLYVFVQISRAVVVIVLYPLLRHFGYGMDVKEATVLVWSGLRGAVALSLSLSVKRASDGVQRYLKPEV…	ATGGGCATCATGGGGGTCGATTTGGGAGCGCTCGCTCTCAGGTACACCGGGCTCTCGCTGTCCGTGTCGGACCACGACTCCATCGTCGCCATCAACATCTTCGTCGCGCTACTCTGCGGCTGCATTGTCTTCGGCCACCTGCTCGAAGGCAACCGGTGGGTGAATGAGTCCACCACCGCTCTCGTCATGGGGCTCATCACTGGCGGCGTGATCCTGCTCGTCACCAATGGGATGAATTCGCGCATTCTTGTCTTCAGCGAGGATATATTCTTCATCTACTTGCTCCCGCCCATCATCTTTAACGCTGGGTTTCAAGTAAAGAAAAAGCAATTCTTCCGCAATTTTGCGACAATTACGTTATTTGGTGCTGTTGGGACGTTGATATCATTTGTAATAATC…
SFS	San02D061219.1	As_SFS_NHX4	MAAAEATAALWEAAVVAASSTGGDSTTVFSICVFTAVLCLCLVAGHLLEENKWVNESITALIIGCIVGAFIFLLSKGKNSRILRFDEQLFFIYVLPPIIFNAGFQVKKKQFFHNFLTIMSFGVFGVFISVAIVSAGCYWLFPKVGFGKLDAVDYLALGVIFSSTDTVCTLQVISQDETPRLYSLVFGEGVVNDATSVVLFNAIKNIDITRLKGGVVLKVIADFLYLFATSTILGATIGLSTAYVLRALYFGRHSTDREVALMALMAYLSYMLAELLSLSGILTVFFCGIVMSHYAWHNVTESSRITTRHIFATLSFIAETFIFLYVGMDALDIDKWKTAKSGFKTSAGIFGILISLILLGRAAFVFPLSILSNSMSGNSEKAPITFKHQVVIWWAGLMR…	ATGGAGGAGCCCGGTCCCAGCCCGGACGACGCCGTCCTCTTCTTCGGGGTCTCCCTCGTGCTCGGCATCGCATCCCGCCACCTCCTCCGCGGCACACGCGTCCCCTACACCGTCGCCCTCCTCGTCCTCGGCGTCGCCCTCGGAGGCCTCGAGTACGGGACGAAGCACGGCCTCGGCAAGCTCGGAGCTGGCATTCGGATATGGGCCGCCATCAATCCTGATCTTCTCCTGGCTGTTTTCCTCCCCGCCCTCCTCTTCGAGAGCTCCTTCTCCATGGAAGTACACCAAATCAAGAAATGCATGGCGCAAATGGTGTTACTTGCTGTTCCAGGCGTGGTGATCTCGACGGTTCTGCTTGGCGCTGCTGTAAAGCTCACTTTTCCGTACGACTGGAACTGG…
SFS	San03D028006.1	As_SFS_NHX5	MGIMGVDLGALALRYTGLSLSVSDHDSIVAINIFVALLCGCIVFGHLLEGNRWVNESTTALVMGLITGGVILLVTNGMNSRILVFSEDIFFIYLLPPIIFNAGFQVKKKQFFRNFATITLFGAVGTLISFVIITLGAMGLFSKLDVGPLQLGDYLAIGAIFSATDSVCTLQVF	ATGGCAGCGGCGGAGGCGACGGCGGCGCTGTGGGAGGCGGCGGTGGTTGCGGCGTCGTCGACGGGCGGGGACAGCACCACGGTGTTCTCCATCTGCGTGTTCACGGCGGTGCTCTGCCTGTGCCTCGTCGCCGGCCACCTCCTCGAGGAGAACAAATGGGTCAACGAGTCCATCACCGCGCTCATCATCGGGTGCATTGTCGGGGCTTTCATTTTCCTGCTGAGCAAAGGCAAGAACTCGCGCATCCTGAGGTTCGACGAGCAGCTCTTCTTCATCTACGTTCTTCCGCCCATCATCTTCAACGCCGGGTTCCAGGTGAAGAAGAAGCAGTTCTTCCATAATTTCCTCACCATCATGTCATTTGGGGTATTCGGGGTTTTCATCTCAGTTGCGATCGTC…
SFS	San03D028007.1	As_SFS_NHX6	VGLLSAYTIKKLCFARHSTDREVAIMMLMAYLSYMLSMLLDLSGILTVFFCGIVMSHYTWHNVTESSRVTTKHTFATLSFIAELFLFLYVGMDALDIEKWRLASSSPKKPIALSAVILGLVMVGRAAFVFPLSFISNLSKKEARLKISFRQQVIIWWAGLMRGAVSIALAYNKFTTSGHTAVRVNAIMITSTVIVVLFSTMVFGLLTKPLINLLIPPRPANAADISSQSFLDPLLSSLLGSDLDIGQYPPQSNLQLLLAIPTRSVHRVWRKFDDRFMRPMFGGRGFVPFVPGSPVERSIHGPGLGGLGTVTEADDNS	ATGGGCATCATGGGGGTCGATTTGGGAGCGCTCGCTCTCAGGTACACCGGCCTCTCGCTGTCGGTGTCGGACCACGACTCCATCGTCGCCATCAACATCTTCGTCGCGCTACTCTGCGGCTGCATTGTGTTTGGCCACCTGCTCGAAGGCAACCGGTGGGTCAATGAGTCCACCACCGCGCTCGTCATGGGGCTGATAACTGGCGGTGTGATCCTGCTCGTCACCAACGGCATGAATTCGCGCATTCTCGTATTCAGCGAGGATATATTCTTCATCTACTTGCTCCCGCCCATCATCTTTAACGCTGGGTTTCAAGTAAAGAAAAAGCAATTCTTCCGCAATTTTGCGACAATTACGTTATTTGGTGCTGTTGGGACATTGATATCGTTTGTAATAATC…
SFS	San04A015155.1	As_SFS_NHX7	HAFVTLSFIAETFIFLYVGMDALDIEKWKLASDSPGKSIGVSTILLGLVLVGRAAFVFLLSFFSNLTKKTLAEKISWRQQIVIWWAGLVRGAVSIALAYNKVGPKFTCRAMN	GTTGGGCTGCTCAGTGCCTACACTATTAAGAAACTTTGTTTTGCAAGACACTCAACTGACAGAGAAGTTGCTATCATGATGCTCATGGCATACCTTTCGTATATGCTCTCAATGCTGCTGGATCTCAGTGGCATTCTGACTGTGTTCTTCTGTGGAATAGTAATGTCGCATTACACTTGGCATAATGTGACAGAAAGCTCTAGGGTTACTACCAAGCATACTTTTGCAACCTTATCATTCATTGCTGAGCTGTTTCTTTTTCTCTATGTTGGGATGGATGCATTGGACATTGAGAAATGGAGATTAGCTAGTAGCAGCCCCAAAAAACCAATTGCTTTAAGCGCTGTTATATTGGGCTTGGTTATGGTGGGAAGAGCAGCATTCGTATTCCCTTTATCT…
SFS	San04A05591.1	As_SFS_NHX8	MMLMAYLSYMLAELLDLSGILTVFFCGILMSHYTWHNVTESSRVTTKHAFATLSFISETFLFLYVGMDALDIEKWKIVSETYSPMKSIALSSIILALVLIARAAFVFPLSYLSNLTKKTPGEKISIRQQVIIWWAGLMRGAVSIALAYNKFAKSGHTQLPSNAIMITSTITIVLFSTIVFGLLTKPLIRLMIPTRHLTREVSTLSEPSSPKSFLEQVTVDGPEADVENAMGIRRPTSLRMLLASPTRSVHHYWRKFDNAFMRPVFGGRGFVPFVPGSPTESSVPLLAPGSEN	CATGCCTTTGTAACCTTGTCTTTCATCGCCGAGACTTTTATCTTCCTCTATGTTGGGATGGATGCATTGGATATTGAGAAGTGGAAACTCGCTAGTGATAGCCCCGGTAAGTCCATTGGGGTAAGCACAATTTTGCTAGGATTGGTTCTTGTTGGAAGAGCTGCTTTTGTTTTCCTGCTCTCGTTCTTTTCCAATTTGACAAAGAAGACGCTCGCTGAAAAAATAAGCTGGAGGCAGCAAATCGTAATATGGTGGGCAGGGCTAGTGAGGGGTGCAGTGTCAATCGCTCTTGCTTACAATAAGGTTGGTCCAAAATTTACATGCCGAGCAATGAAT
SFS	San04C016209.1	As_SFS_NHX9	MGMGVVAEQLARLGDALTTSDHASVVSINLFVALLCACIVLGHLLEENRWLNESITALIIGLCTGVVILLTTKGKSSHVLVFSEDLFFIYLLPPIIFNAGFQVKKKQFFRNFMTITLFGAIGTMISFFTISLGAIAIFSRMNIGTLDVGDFLAIGAIFSATDSVCTLQVLNQDETPFLYSLVFGEGVVNDATSVVLFNALQNFDLNHIDTMVVLKFLGNFLYLFVSSTFLGVFSGLLSAYIIKKLYIGRHSTDREVALMMLMAYLSYMLAELLDLSGILTVFFCGIVMSHYTWHNVTESSRVTTKHAFATLSFIAETFLFLYVGMDALDIEKWKFASDSPGKSIGVSSILLGLVLVGRAAFVFPLSFLSNLTKKTALEKISWRQQIVIWWAGLMRGAVS…	ATGATGCTCATGGCTTATTTATCTTACATGCTGGCTGAATTGCTTGATTTGAGTGGTATTCTCACAGTTTTTTTCTGTGGTATTCTAATGTCGCACTATACCTGGCACAATGTAACAGAAAGTTCCAGAGTCACAACCAAGCATGCCTTCGCCACATTGTCATTCATCTCTGAGACTTTTCTCTTTCTCTACGTTGGCATGGATGCATTGGATATAGAAAAATGGAAGATTGTTAGTGAAACATATAGCCCAATGAAATCAATCGCCTTGAGCTCCATTATTTTGGCATTGGTGCTTATTGCAAGAGCTGCTTTTGTATTCCCACTATCCTATCTGTCCAATTTGACCAAGAAAACTCCGGGCGAGAAGATCTCTATTAGGCAGCAAGTTATTATTTGG…
SFS	San04C019814.1	As_SFS_NHX10	MMGLGAMGLGEPPADYSMIAAVGLFVALMCVCIIVGHLLEENRWMNESTTALLIGLGTGTVILLASSGKHSRILVFSEDLFFIYLLPPIIFNAGFQVKKKQFFRNFMTITLFAVVGTLISFSIISLGALGIISRLNIGALELGDYLALGAIFSATDSVCTLQVLSQDETPFLYSLVFGEGVVNDATSVVLFNAIQNFDLGDLSSLKFLQFIGNFLYLFGASTFLGVATGLLSAYVIKKLYFGRHSTDREVAIMMLMAYLSYMLAELLDLSGILTVFFCGILMSHYTWHNVTESSRVTTKHAFATLSFIAETFLFLYVGMDALDIEKWKIVSETYSPMKSIALSSIILALVLIARAAFVFPLSYLSNLTKKTPGEKISIRQQVIIWWAGLMRGAVSIALA…	ATGGGGATGGGCGTGGTGGCGGAGCAGCTGGCGCGGCTGGGCGACGCGCTGACGACCTCGGACCACGCGTCCGTGGTCTCCATCAACCTCTTCGTGGCGCTGCTCTGCGCCTGCATCGTCCTCGGCCACCTCCTCGAGGAGAACCGATGGCTCAACGAGTCCATCACCGCCCTCATCATCGGGCTCTGCACCGGCGTGGTGATCTTGCTGACAACCAAGGGGAAGAGCTCGCACGTGCTCGTCTTCAGCGAGGACCTCTTCTTCATATACCTCCTGCCCCCAATCATCTTCAACGCAGGTTTCCAGGTGAAGAAGAAGCAGTTCTTCCGGAACTTCATGACAATCACATTATTTGGTGCTATTGGGACAATGATTTCCTTCTTCACCATATCTCTGGGT…
SFS	San04D0141703.1	As_SFS_NHX11	MVGLGAMGLGEPPADYGSIAAVGLFVALMCACIVVGHLLEEHRWMNESTTALLIGLGTGTVILLASSGKHSRILVFSEDLFFIYLLPPIIFNAGFQVKKKQFFRNFMTITLFAVVGTLISFSIISLGALGIISRLNIGALELGDYLALGAIFSATDSVCTLQVLSQDETPFLYSLVFGEGVVNDATSVVLFNAIQNFDLGDLSSLKFLQFIGNFLYLFGASTFLGVATGLLSAYVIKKLYFGRHSTDREVAIMMLMAYLSYMLAELLDLSGILTVFFCGILMSHYTWHNVTESSRVTTKHAFATLSFISETFLFLYVGMDALDIEKWKIVSETYSPMKSIALSSIILALVLIARAAFVFPLSYLSNLTKKTPGEKISIRQQVIIWWAGLMRGAVSIALA…	ATGATGGGTTTGGGGGCGATGGGGCTCGGCGAGCCGCCGGCGGACTACAGCATGATCGCTGCGGTGGGGCTGTTTGTGGCGCTCATGTGCGTCTGCATCATCGTCGGCCACCTCCTCGAGGAGAACCGCTGGATGAACGAGTCCACCACCGCGCTCTTGATTGGGCTCGGCACCGGCACGGTCATCCTGCTGGCGTCAAGTGGGAAGCACTCGCGCATACTGGTGTTCAGCGAAGATTTGTTCTTCATCTACCTGCTGCCGCCAATCATTTTCAATGCAGGGTTCCAGGTGAAGAAGAAACAGTTCTTCCGCAACTTCATGACTATTACATTGTTTGCTGTAGTTGGGACCCTCATCTCCTTCAGCATAATATCCCTCGGTGCTCTAGGGATAATATCA…
SFS	San04D0150059.1	As_SFS_NHX12	MCIVAAALWTSDHAPVVSINLFVALLFACILLLEKNRWLLNDSITALIIGLCTGGVILLMTKGKSSHLLVFSEDLFFIYLLPPIIFNAGFRVKKKHFFRNFITITLFGVVGTIISFLTISLPAIAIIRSMNIDTLHVGDFLAIGAIFSATDSVCTLQVLDQDERPFLYSLVFGEGILNDATSVVLFNALQNFDLNHVDAMVVPKFLGSFLYLFVSSTFLGVCTGLLSAYIVKKLYIGRHSTKREVALMMIMAYYSYILAELLHLSGILTVFFCGIVMSHYTWYNVTDL	ATGGTGGGTCTGGGGGCGATGGGGCTCGGCGAGCCGCCGGCGGACTACGGCTCGATCGCCGCGGTGGGGCTCTTCGTGGCGCTCATGTGCGCCTGCATCGTCGTCGGCCACCTCCTCGAGGAGCACCGGTGGATGAACGAGTCCACCACCGCGCTCTTGATTGGGCTCGGCACCGGCACCGTCATCCTGCTGGCGTCAAGCGGGAAGCACTCGCGCATACTCGTCTTCAGCGAGGACCTCTTCTTCATCTACCTGCTGCCGCCAATCATTTTCAATGCAGGGTTCCAGGTGAAGAAGAAACAGTTCTTCCGCAACTTCATGACTATTACATTGTTTGCTGTAGTTGGGACCCTCATCTCCTTCAGCATAATATCCCTCGGTGCTCTGGGGATAATATCA…
SFS	San04D0150060.1	As_SFS_NHX13	PGKSIRVSLVLLGLVLVGRAAFVFPLSFLSNLTKKTLAEKISWRQQIVIWWAGLMRGAVSIALAYNKFARSGNTQLQGNAIMITSTITVVLFSTMLYGMMTKPLIGFLLPASSNATSEPSSPTSLHSPLSTSLLGSDLGTFAPMVRPSSLRMLLTRPTHTVHYYWREFDDAWMRPIFGGRGFVPFSPGSPTDQNLHVEQ	ATGTGCATTGTTGCGGCGGCGCTTTGGACGTCGGACCACGCGCCAGTGGTGTCCATCAACCTCTTCGTGGCGCTGCTCTTCGCCTGCATCCTCCTCCTCGAGAAGAACCGTTGGCTCCTGAACGACTCCATCACCGCCCTCATCATCGGTCTGTGCACCGGCGGGGTGATCTTGCTGATGACGAAGGGGAAGAGCTCGCACCTGCTCGTCTTCAGCGAGGACCTCTTCTTCATATACCTCCTGCCTCCAATCATCTTCAACGCTGGTTTCCGGGTGAAGAAGAAGCACTTCTTCCGCAATTTCATTACAATCACATTATTTGGGGTTGTTGGGACAATCATCTCCTTTCTCACAATATCGCTCCCTGCCATTGCAATAATCCGCAGCATGAACATTGAC…
SFS	San05A071622.1	As_SFS_NHX14	MNLMAAPDPDHASVLFVVLLFVCIVLLGKNRWLYESIAVLIIGLCTGVVILLMTKGKSSHLLVISDDLFFIYLLPPIIFNAGFRVKKEHFFGNFMTITLFGVFGTIISFLTISLAAIAIFRSMNIDTLDVGDFLAIGAILSATHSACTLQVLNQDETPFLYSLISGEGIVNHATSVVLFNVLQNFDLNHIDAMVVLKFFELPLFVSSTFLGVHSTKREVAVMMLMAYLTYVQAEHQHLSGILAVFFYGIVISHYTWHSLTESSRVTTKQTFATLSFIAETFLFLYVGMDALDIEKWKLATDSPWKSIAVSSIFLGLVLVGRAAFVFPISFLSNLTKKTLAEKLCWRQQIIIWWAGLMRGAVSIALAYNKFTRSGQTQLHGNEIMITSTVTVVLFSTM	CCCGGTAAGTCCATTAGGGTAAGCTTAGTTTTGCTAGGATTGGTTCTTGTTGGAAGAGCTGCTTTTGTTTTCCCGCTCTCGTTCTTATCCAACTTGACAAAGAAGACGCTCGCTGAAAAGATAAGCTGGAGGCAGCAAATTGTAATATGGTGGGCTGGGCTAATGAGAGGAGCTGTGTCAATCGCTCTTGCTTACAATAAGTTTGCAAGATCTGGTAACACACAGCTACAGGGCAATGCGATCATGATCACCAGCACCATCACTGTCGTTCTGTTTAGCACTATGTTGTATGGCATGATGACAAAGCCTTTGATCGGGTTCCTCCTGCCTGCATCGAGCAACGCCACCTCTGAGCCCTCGTCACCGACGTCCCTGCACTCTCCTCTCTCCACTAGCCTG…
SFS	San05A075409.1	As_SFS_NHX15	MASMRTNSPGHNFFVVILRFLENFVGSMSSGIGVGLISALLFKYAELGVENLHNLESCLFVLFPYFSYMLAEGLGLSGIVSILFTGIVMKRYTFYNLSADSQRFTARFFHLLSSLAEAFIFIYMGFDIAMERQSWSHIGFIFFSIIFILVARAANVFSCAYILNLARPPHSQIPRQYQVALWYSGLRGAMAFALALQSVHDLPDGHGETIFTATTSIVVLTVLLIGGSTGTMLESLQVVGDSNRYRHSYEENFDGSNSGYEEGTSTPSKFQLKLRELRRSRSFLIKI	ATGAACCTTATGGCGGCGCCGGACCCAGACCACGCGTCGGTGCTCTTCGTGGTGCTGCTCTTCGTCTGCATCGTCCTCCTCGGGAAGAACCGATGGCTGTACGAGTCCATCGCCGTCCTCATCATTGGTCTTTGCACCGGCGTGGTGATCTTGCTGATGACCAAGGGGAAGAGCTCGCACCTGCTCGTCATCAGCGACGACCTCTTCTTCATATACCTCCTGCCTCCAATCATCTTCAACGCTGGTTTCCGGGTGAAGAAGGAGCACTTCTTCGGGAATTTCATGACAATCACATTATTTGGGGTTTTTGGGACAATCATCTCGTTTCTCACAATATCGCTTGCTGCCATTGCAATATTCCGCAGCATGAACATTGACACACTGGATGTAGGAGATTTT…
SFS	San05C0122316.1	As_SFS_NHX16	MAAGAPPHGAPTVEEQEEAAGVGILLQISMLVLAFVLGHVLRRRRVYYLPEASASLLIGLIVGGLASISNTQKSTSLAPKPFFSNFGAIITFAIVGTFIASIVTGVLVYLSGLIHLVYRMPLIESMMFGALVSTTDPVTVLSIFQELGTDVDLYALVFGESVLNDAMAISLYRTMASLRTNASSQNIFVALELDLFLLSYPSFTLPFAPLVMKRYTFPNLSEDSQRFTASLFHLLSSLAETFVFIYMGFDIAMERQSWSHIGFIFFSIIFILVARAANVFSCAFLVNLVRPPHRKISRQYQQALWYSGLRGAMAFALALQSVHDLPEGHGQTILSATISIIVLTVLLIGGSTSTMLEALHVVGDGNNGHPRPLEDQENFEGNNVGDIELNNVEGRSSAS…	ATGGCATCTATGAGGACGAATTCTCCCGGTCATAATTTTTTCGTAGTCATCTTGAGGTTTCTTGAGAACTTTGTTGGTTCAATGTCATCAGGAATCGGAGTTGGGCTTATCTCTGCTCTCCTCTTCAAGTACGCAGAACTTGGCGTCGAGAACCTTCATAATCTGGAGAGTTGCTTGTTTGTCCTTTTCCCTTACTTCTCGTACATGTTAGCTGAAGGCCTTGGCTTGTCCGGCATTGTTTCTATTCTCTTTACCGGGATTGTGATGAAAAGATATACATTCTATAACTTATCAGCAGATTCTCAGCGTTTTACTGCTCGTTTTTTCCATTTGCTTTCATCACTAGCAGAAGCATTCATATTCATATACATGGGGTTCGATATTGCAATGGAGCGTCAA…
SFS	San05C0125797.1	As_SFS_NHX17	LQNLESCLFVLFPYFSYMLAEGLGLSGIVSILFTGMVMKHYTYSNLSDNSQRFVSSFFHLLSSLAETFVFIYMGFDIAMEEHSWSHVGFIFFSIIFIIVARAANVFSCAYLVNDAPEHRRIPLKHQKALCFSGLRGAMAFALALQSVHELPEGHGKTILTTTTAIVVLTVLLIGGSTGTMLEALDVIGDENTSIEIYEDNNGYIPPTYEEGTSSGGGLRMKLKEFHKSTTSFTALDKNYLTPFFTSQTDDDDADDFGDQPQNQRRGFYDQ	ATGGCGGCGGGGGCGCCACCGCACGGCGCGCCGACGGTGGAGGAGCAGGAGGAGGCGGCGGGGGTGGGGATCCTGCTTCAGATATCGATGCTGGTGCTGGCCTTCGTGCTCGGCCACGTCCTCCGCCGCCGCAGGGTCTACTACCTCCCGGAGGCCAGCGCGTCGCTCCTCATCGGGTTGATCGTGGGAGGGCTTGCTAGCATATCTAACACTCAGAAAAGTACTAGCTTAGCACCAAAACCGTTCTTCTCAAACTTTGGTGCTATCATTACTTTTGCAATCGTTGGAACCTTTATCGCCTCCATTGTCACAGGTGTTCTAGTCTACCTTTCTGGGTTAATACATCTTGTCTATAGGATGCCTCTGATCGAGTCTATGATGTTTGGTGCCCTTGTATCA…
SFS	San05C0125798.1	As_SFS_NHX18	DMVQLPRRILLLVPVTAYNIISFFSLFFLLTSLKPFFANFGAIVTFAILGTFIASIVTGMLVYLGGLTFLMYKLPLVECLMFGALISATDPVTVLSIFQELGSDVNLYALVFGESVLNDAMAISLYRTMSSVRSNATGGENIFMMILQFLEIFVGSMSSGVGVGFISSLISFPHVLHAKLLTG	CTTCAGAACTTGGAGAGCTGCCTTTTTGTTCTCTTTCCATACTTCTCGTATATGTTAGCAGAAGGACTTGGCTTGTCAGGAATTGTTTCTATACTATTCACAGGAATGGTTATGAAGCACTATACGTACTCTAATCTGTCAGATAATTCGCAGCGCTTTGTTTCCTCCTTTTTTCACTTGCTGTCATCTTTGGCTGAAACATTTGTCTTCATTTATATGGGCTTTGATATTGCCATGGAAGAACATAGCTGGTCACATGTTGGGTTCATCTTCTTCTCAATTATATTCATAATTGTTGCAAGGGCAGCAAATGTGTTTTCTTGTGCATACTTGGTTAACGACGCGCCAGAACATCGGCGTATTCCTCTGAAGCATCAGAAAGCACTTTGTTTTAGTGGG…
SFS	San05C0127097.1	As_SFS_NHX19	RRRGMEMRAFSAAAPHQATGLGLGGGGAVDEQQAAGVGILLQISMLVLSFVLGHLLRRRKFYYLPEASASLLIGMIVGGFANISNTQKSTRRWFNFREDFFLLFLLPPIIFQSGFNLAPKPFFSNFGAIITFAILGTFIASIVTGLLVYLAGLIYVIYRLPLVECMMFGALVSATDPVTVLSIFQELGTDVNLYALVFGESVLNDAVAISLYRTMASMRTNSPGQNFVVVILRFLENFVGSMSSGVGVGLISALLFKYAELGVENLHNLESCLFVLFPYFSYMLAEGIGLSGIVSILFTGIVMKRYTFSNLSEDSQRFTARFFHLLSSLAEAFIFIYMGFDIAMERQSWSHIGFIFFSIIFILVARAANVFSCAYILNLARPPHSQIPRQYQVALWYSG…	GACATGGTTCAACTTCCACGAAGAATTCTTCTTCTTGTTCCTGTTACCGCCTATAATATTATATCCTTTTTTTCACTTTTTTTTCTTTTAACATCGTTAAAACCATTCTTTGCAAACTTTGGGGCTATTGTAACTTTTGCCATTCTTGGGACATTCATTGCTTCCATCGTAACAGGGATGCTTGTCTATCTTGGTGGGCTTACATTTCTAATGTATAAACTTCCACTGGTTGAATGCCTTATGTTTGGCGCTCTTATATCTGCGACTGATCCTGTCACAGTATTATCAATATTCCAGGAACTGGGAAGTGATGTTAACTTGTATGCTCTGGTGTTCGGCGAATCTGTTTTAAACGATGCGATGGCAATTTCTCTTTACAGGACAATGTCATCAGTCAGA…
SFS	San05D0115772.1	As_SFS_NHX20	MNLMAAPDPDHGSVLFVVLLFVCILLLGKNRWLYESIAVLIIGLCTGVVILLMTKGKSSHLLVISDDLFFIYLLPPIIFNAGFRVKKGHFFGNFMTITLFGVFGTIISFLTISLAAIAIFRSMNIDTLDVGDFLAIGAILSATHSACTLQVLNQDETPFLYSLISGEGIVNHATSVVLFNVLQNFDLNHIDAMVVLKFFGSFLYLFVSSTFLGVCCGLLTAYMIKISFIGRHSTKREVAVMMLMAYLTYVQAEHQHLSGILAVFFYGIVISHYTWHSLTESSRVTTKQTFATLSFIAETFLFLYVGMDALDIEKWKLATDSPWKSIAVSSIFLGLVLVGRAGFVFPISFLSNLTKKTLAEKLCWRQQIIIWWAGIMRGAVSIALAYNKFTRSGQTQLQG…	AGGAGGAGGGGAATGGAGATGAGGGCGTTCTCCGCGGCGGCGCCGCATCAGGCCACGGGGCTGGGGCTGGGAGGTGGCGGGGCGGTGGACGAGCAGCAGGCGGCGGGGGTGGGGATCCTGCTGCAGATATCCATGCTCGTGCTCTCCTTCGTGCTCGGCCACCTCCTCCGCCGCCGCAAGTTCTACTACCTGCCCGAGGCCAGCGCCTCCCTCCTCATCGGGATGATTGTTGGAGGGTTTGCTAACATATCAAACACGCAGAAAAGTACTAGGAGATGGTTCAATTTTCGGGAGGACTTCTTCCTTCTCTTTTTACTTCCTCCAATTATATTTCAGTCGGGATTTAACTTAGCACCAAAACCGTTCTTTTCAAACTTTGGTGCTATCATAACTTTTGCA…
SFS	San05D0118103.1	As_SFS_NHX21	TWFNFHEEFFFLFLLPPIILYPFFHFFLLTSLLKPFFANFGAIVTFAILGTFTASIVTGMLVYLGGLTFLMYKLPLVECLMFGALISATDPVTVLSIFQELGSDVNLYALVFGESVLNDAMAISLYRTMSSVRSNAAGGENIFMMILQFLEIFVGSMSSGVGVGFISSLISFPRVLQAKLSLTTWYLFKYAGLDIDNLQNLESCLFVLFPYFSYMLAEGLGLSGIVSILFTGMVMKHYTYSNLSDNSQRFVSSFFHLLSSLAETFVFIYMGFDIAMEEHSWSHVGFIFFSIIFIIVARAANVFSCAYLVNVSRPEHRCIPLKHQKALCFSGLRGAMAFALALQSVHELPEGHGKTILTTTTAIVVLTVLLIGGSTGTMLEALDVIGDENTSIEIYEDNN…	ATGAACCTTATGGCGGCGCCGGACCCAGACCACGGGTCGGTGCTCTTCGTGGTGCTGCTCTTCGTCTGCATCCTCCTCCTCGGGAAGAACCGATGGCTGTACGAGTCCATCGCCGTCCTCATCATCGGTCTTTGCACCGGCGTGGTGATCTTGCTGATGACCAAGGGGAAAAGCTCGCACCTGCTCGTCATCAGCGACGACCTCTTCTTCATATACCTCCTGCCTCCAATCATCTTCAACGCTGGTTTCCGGGTGAAGAAGGGGCACTTCTTCGGGAATTTCATGACAATCACATTATTTGGGGTTTTTGGGACAATCATCTCGTTTCTCACAATATCGCTTGCTGCCATTGCAATATTCCGCAGCATGAACATTGACACACTGGATGTAGGAGATTTT…
SFS	San05D0119386.1	As_SFS_NHX22	METRAFSAAAPHQATGLGLGGGGAVDEQQAAGVGILLQISMLVLSFVLGHLLRRRKFYYLPEASASLLIGMIVGGFANISNTQKSTRLTSNHVKICFRQKPFFSNFGAIITFAILGTFIASIVTGLLVYLAGLIYVIYRLPLVECMMFGALVSATDPVTVLSIFQELGTDVNLYALVFGESVLNDAVAISLYRTMASMRTNSPGHNFFVVILSHACMNSLILSNLFKYAELGVENLHNLESCLFVLFPYFSYMLAEGLGLSGIVSILFTGIVMKRYTFYNLSADSQRFTARFFHLLSSLAEAFIFIYMGFDIAMERQSWSHIGFIFFSIIFILVARAANVFSCAYILNLARPPHSQIPRQYQVALWYSGLRGAMAFALALQSVHDLPDGHGETIFTATT…	ATGGAGACGAGGGCGTTCTCCGCGGCGGCGCCGCATCAGGCCACGGGGCTGGGGCTGGGAGGCGGCGGCGCGGTGGACGAGCAGCAGGCGGCGGGGGTGGGGATCCTGCTGCAGATATCCATGCTCGTGCTCTCCTTCGTTCTCGGCCACCTCCTCCGCCGCCGCAAGTTCTACTACCTGCCCGAGGCCAGCGCCTCCCTCCTCATCGGGATGATTGTTGGAGGGTTTGCTAACATATCAAACACGCAGAAAAGTACTAGGCTCACATCTAATCATGTCAAAATTTGTTTCCGGCAGAAACCATTCTTTTCGAACTTTGGTGCTATCATAACTTTCGCAATCCTGGGAACCTTCATTGCTTCCATAGTTACAGGGCTTCTAGTTTATCTTGCTGGGTTA…
SFS	San05D0120773.1	As_SFS_NHX23	MGMDVVAAQLARLGDALTTSDHASVVSINLFVALLCACIVLGHLLEENRWLNESITALIIGLCTGVVILLTTKGKSSHVLVFSEDLFFIYLLPPIIFNAGFQVKKKQFFRNFMTITLFGAVGTMISFFTISMGAIAIFSRMNIGTLDVGDFLAIGAIFSATDSVCTLQVLNQDETPFLYSLVFGEGVVNDATSVVLFNALQNFDLNHIDAMVILKFLGNFLYLFVSSTFLGVFSGLLSAFIIKKLYIGRHSTDREVALMMLMAYLSYMLAELLDLSGILTVFFCGIVMSHYTWHNVTESSRVTTKHAFATLSFIAETFLFLYVGMDALDIEKWKFASDSPGKSIGVSSILLGLVLVGRAAFVFPLSFLSNLTKKTAIEKISWRQQIVIWWAGLMRGAVS…	ATGGGGATGGACGTGGTGGCGGCGCAGCTGGCGCGGCTGGGCGACGCGCTGACGACCTCGGACCACGCGTCGGTGGTCTCCATCAACCTCTTCGTGGCGCTGCTCTGCGCCTGCATCGTCCTCGGCCACCTCCTCGAGGAGAACCGCTGGCTCAACGAGTCCATCACCGCCCTCATCATCGGGCTCTGCACCGGCGTGGTGATCTTGCTGACGACCAAGGGGAAGAGCTCGCACGTGCTCGTCTTCAGCGAGGACCTCTTCTTCATATACCTCCTGCCACCAATCATCTTCAACGCAGGTTTCCAGGTGAAGAAGAAGCAGTTCTTCCGGAATTTCATGACAATCACATTATTTGGTGCTGTTGGGACAATGATTTCATTCTTCACCATATCTATGGGT…
SFS	San06A0139757.1	As_SFS_NHX24	MEMGVVAEQLARLGDALTTSDHASVVSINLFVALLCACIVLGHLLEENRWLNESITALIIGLCTGVVILLTTKGKSSHVLVFSEDLFFIYLLPPIIFNAGFQVKKKQFFRNFMTITLFGAIGTMISFFTISLGAIAIFSRMNIGTLDVGDFLAIGAIFSATDSVCTLQVLNQDETPFLYSLVFGEGVVNDATSVVLFNALQNFDLNHIDTMVVLKFLGNFLYLFVSSTFLGVFSGLLSAYIIKKLYIGRHSTDREVALMMLMAYLSYMLAELLDLSGILTVFFCGIVMSHYTWHNVTESSRVTTKHAFATLSFIAETFLFLYVGMDALDIEKWKFASDSPGKSIGVSSILLGLVLVGRAAFVFPLSFLSNLTKKTALEKISWRQQIVIWWAGLMRGAVS…	ATGGAGATGGGCGTGGTGGCGGAGCAGCTGGCGCGGCTGGGCGACGCGCTGACGACCTCGGACCACGCGTCCGTGGTCTCCATCAACCTCTTCGTGGCGCTGCTCTGCGCCTGCATCGTCCTCGGCCACCTCCTCGAGGAGAACCGATGGCTCAACGAGTCCATCACCGCCCTCATCATCGGGCTCTGCACCGGCGTGGTGATCTTGCTGACGACCAAGGGGAAGAGCTCGCACGTGCTCGTCTTCAGCGAGGACCTCTTCTTCATATACCTCCTGCCCCCAATCATCTTCAACGCAGGTTTCCAGGTGAAGAAGAAGCAGTTCTTCCGGAACTTCATGACAATCACATTATTTGGTGCTATTGGGACAATGATTTCCTTCTTCACCATATCTCTGGGT…
SFS	San06C035803.1	As_SFS_NHX25	MEEPGPSPDDAVLFFGVALVLGIASRHLLRGTRVPYTVALLVLGIALGGLEYGTKHGLGKLGTGIRIWAAINPDLLLAVFLPALLFESSFSMEVHQIKKCMAQMVLLAVPGVVISTVLLGAAVKLTFPYDWNWKTSFLFSGLLSATDPVAVVALLKDLGASKKLSTIIEGESLMNDGTAIVVYQLFYRMVLGTTFDAGSIIKFLSEVSLGAVALGLAFGIASVLWLGFIFNDTIIEISLTLAVSYIAFFTAQDALEVSGVLAVMTLGMFYAAFAKTAFKGDSQQSLHHFWEMIAYIANTLIFILSGVVIADGVLQDKIHFERHGASWGFLLLLYVFVQISRAVVVIVLYPLLRHFGYGMDAKEAMVLVWSGLRGAVALSLSLSVKRASDADQHYLKSEV…	ATGGAGGAGCCCGGTCCCAGCCCGGACGACGCCGTCCTCTTCTTCGGGGTCGCCCTCGTGCTCGGCATCGCCTCCCGCCACCTCCTCCGCGGCACGCGCGTCCCCTACACCGTCGCCCTCCTCGTCCTCGGCATCGCCCTCGGAGGCCTCGAGTACGGGACGAAGCACGGCCTCGGCAAGCTCGGAACTGGCATTCGAATATGGGCCGCCATAAATCCTGATCTTCTTCTCGCGGTTTTCCTCCCTGCCCTCCTCTTCGAGAGCTCCTTCTCCATGGAAGTACACCAAATCAAGAAATGCATGGCACAGATGGTGTTGCTTGCTGTGCCAGGCGTGGTCATCTCAACGGTTCTGCTTGGCGCTGCTGTAAAGCTTACTTTTCCATACGACTGGAACTGG…
SFS	San07A0101416.1	As_SFS_NHX26	MAAALWEAAVVAVSTGGDSSTVFSICVFTAVLCLCLVAGHLLEENKWVNESITALIIGCIVGAFIFLLSKGKNSRILTFDEQLFFIYVLPPIIFNAGFQVKKKQFFHNFLTIMSFGVFGVFISVAIVSAGCYWLFPKVGFGKLDAVDYLALGVIFSSTDTVCTLQVISQDETPRLYSLVFGEGVVNDATSVVLFNAIKNIDITRLKGGVVLKVIADFLYLFATSTILGATIGLSTAYVLRALYFGRHSTDREVALMALMAYLSYMLAELLSLSGILTVFFCGIVMSHYAWHNVTESSRITTRHIFATLSFIAETFIFLYVGMDALDIDKWKTAKSGFKTSAGIFGILISLILLGRAAFVFPLSILSNSMSGNSEKAPITFKHQVVIWWAGLMRGAVSIA…	ATGGCGGCAGCGCTGTGGGAGGCGGCGGTGGTGGCGGTGTCGACGGGCGGCGACAGCAGCACGGTGTTCTCCATCTGCGTGTTCACGGCGGTGCTCTGCCTGTGCCTCGTCGCCGGCCACCTCCTGGAGGAGAACAAATGGGTCAACGAGTCCATCACCGCCCTCATCATCGGGTGCATTGTCGGGGCTTTCATATTCCTGCTGAGCAAAGGCAAGAACTCCCGCATCCTCACGTTCGACGAGCAGCTCTTCTTCATCTACGTTCTTCCGCCCATCATCTTCAACGCCGGGTTCCAGGTGAAGAAGAAGCAGTTCTTCCATAATTTCCTCACCATCATGTCCTTTGGGGTATTCGGGGTTTTCATCTCAGTTGCAATTGTTTCTGCAGGTTGCTACTGG…
SFS	San07A0101688.1	As_SFS_NHX27	MAAGAPPHGAPTVEEQEEAAGVGILLQISMLVLAFVLGHLLRRRRVYYLPEASASLLIGLIVGGLASISNTQKSTSLAPIPFFSNFGAIITFAIVGTFIASIVTGVLVYLFGLIHLVYKMPLIESMMFGALVSATDPVTVLSIFQELGTDVDLYALVFGESVLNDAMAISLYRTMASLRTNASSQNIFVVILRFLENFFGSMSTGVGAGFISALISFLHSYLLHHFLYNLESCLFVLFPYFSYMLAEGFGLSGIVSILFTGIVMKRYTFPNLSEDSQRFTASLFHLLSSLAETFVFIYMGFDIAMEHQSWSHIGFIFFSIIFILVARAANVFSCAFLVNLVRPPHRKISRQYKQALWYSGLRGAMAFALALQSVHDLPEGHGQTILSATISIIVLTVLL…	ATGGCGGCGGGGGCGCCACCGCACGGCGCGCCGACGGTGGAGGAGCAGGAGGAGGCGGCGGGGGTGGGGATCCTGCTTCAGATATCGATGCTGGTGCTGGCGTTCGTGCTCGGCCACCTCCTCCGCCGCCGCAGGGTCTACTACCTCCCCGAGGCCAGCGCCTCGCTCCTCATCGGGTTGATCGTGGGAGGGCTTGCTAGCATATCTAACACTCAGAAAAGTACTAGCTTAGCACCAATACCGTTCTTCTCAAACTTTGGTGCTATCATTACTTTTGCAATCGTTGGAACCTTTATCGCCTCCATTGTCACAGGTGTTCTAGTCTACCTTTTTGGGTTAATACATCTTGTCTATAAGATGCCTCTGATTGAATCTATGATGTTTGGTGCCCTTGTATCA…
SFS	San07A099100.1	As_SFS_NHX28	MGIMGVDLGALALRYTGLSLSVSDHDSIVAINIFVALLCGCIVFGHLLEGNRWVNESTTALVMGLITGGVILLVTNGMNSRILVFSEDIFFIYLLPPIIFNAGFQVKKKQFFRNFATITLFGAVGTLISFVIITLGAMALFKKLDVGPLQLGDYLAIGAIFSATDSVCTLQVLNQDEAPLLYSLVFGEGVVNDATSVVLFNAIQNIDLNHFDALVLLQFIGKFLYLLFTSTVLGVAVGLLSAYTIKKLCFARHSTDREVAIMMLMAYLSYMLSMLLDLSGILTVFFCGIVMSHYTWHNVTESSRVTTKHTFATLSFIAELFLFLYVGMDALDIEKWRLASSSPKKPIALSAVILGLVMVGRAAFVFPLSFISNLSKKEARLKISFRQQIIIWWAGLMRG…	ATGGGCATCATGGGGGTCGATTTGGGAGCGCTCGCTCTCAGGTACACCGGGCTCTCGCTGTCCGTGTCGGACCACGACTCCATCGTCGCCATCAACATCTTCGTCGCGCTACTCTGCGGCTGCATTGTCTTCGGCCACCTGCTCGAAGGCAACCGGTGGGTGAATGAGTCCACCACCGCGCTCGTCATGGGGCTCATCACTGGCGGCGTGATCCTGCTCGTCACCAACGGGATGAATTCGCGCATTCTTGTCTTCAGCGAGGATATATTTTTCATCTACTTGCTCCCGCCCATCATCTTTAACGCTGGGTTTCAAGTAAAGAAAAAGCAATTCTTCCGCAATTTTGCGACAATTACGTTATTTGGTGCTGTTGGGACATTGATATCATTTGTAATAATC…
SFS	San07C081984.1	As_SFS_NHX29	GLCTGVVILLITKGRSSHLLVISEDLFLLYLVPPIIFNASFRVKKEHFFQNFMTITLFGVFGTIISFLTISLAAIAIFRSMKIDTLDVGDFFAIGAIFSATHSVSTLQVLNQDETPFLYSLVSGEGIVNHATSVVLFNAVQNFDLNHINAMIIIKFLGSFLYLFVSSTFIGVCCGLLSTYIVNKLVIGRHSTNSEVALMMLMAYQSYMLAELHHLSGILAVFFYGTVMSHYTWHSVTESSRVTIKQTFATLSFIAETFLFLYVGMDALDIEKWKLASDSPGKSLAVSSILLGLVLVGRAAFVFLLSFLSNLTKKTLAEKISWRQQIIIWLAGLMRGVVPIALAYHKFTRSGQTQLQGNEILFTSTITVVLFSTMV	GGTCTTTGCACCGGCGTGGTGATCTTGCTGATCACCAAGGGGAGGAGCTCGCACCTGCTCGTCATCAGCGAGGACCTCTTCTTACTATACCTCGTGCCTCCAATCATCTTCAACGCTAGTTTCCGGGTGAAGAAGGAGCACTTCTTCCAGAATTTCATGACAATCACATTATTTGGGGTTTTTGGGACAATCATCTCGTTTCTCACAATATCGCTCGCTGCCATTGCAATATTCCGCAGCATGAAAATTGACACACTGGATGTAGGAGATTTTTTTGCAATTGGAGCTATCTTTTCCGCCACACACTCTGTCTCCACTTTACAAGTTCTCAATCAGGATGAGACACCCTTTTTGTACAGTCTAGTTTCCGGCGAAGGTATCGTGAACCATGCCACATCA…
SFS	San07D043669.1	As_SFS_NHX30	MAAAATALWEAAVVAASTGGDSSTVFSICVFTAVLCLCLVAGHLLEENKWVNESITALIIGCIVGAFIFLLSKGKNSRILTFDEQLFFIYVLPPIIFNAGFQVKKKQFFHNFLTIMSFGVFGVFISVAIVSAGCYWLFPKVGFGKLDAVDYLALGVIFSSTDTVCTLQVISQDETPRLYSLVFGEGVVNDATSVVLFNAIKNIDITRLKGGVVLKVIADFLYLFATSTILGATIGLSTAYVLRALYFGRHSTDREVALMALMAYLSYMLAELLSLSGILTVFFCGIVMSHYAWHNVTESSRITTRHIFATLSFIAETFIFLYVGMDALDIDKWKTAKSGFKTSAGIFGILISLILLGRAAFVFPLSILSNSMSGNSEKAPITFKHQVVIWWAGLMRGAV…	ATGGCGGCGGCGGCGACGGCGCTGTGGGAGGCGGCGGTGGTGGCGGCGTCGACGGGCGGGGACAGCAGCACGGTGTTCTCCATCTGCGTGTTCACGGCGGTGCTCTGCCTGTGCCTCGTCGCCGGCCACCTCCTGGAGGAGAACAAATGGGTCAACGAGTCCATCACCGCGCTCATCATCGGGTGCATTGTCGGGGCTTTCATATTCCTGCTGAGCAAAGGCAAGAACTCGCGCATCCTCACGTTCGACGAGCAGCTCTTCTTCATCTACGTTCTTCCGCCCATCATCTTCAACGCCGGGTTCCAGGTCAAGAAGAAGCAGTTCTTCCATAATTTCCTCACCATCATGTCCTTTGGGGTATTCGGGGTTTTCATCTCAGTTGCGATCGTCTCTGCTGGT…
SFS	San07D043909.1	As_SFS_NHX31	MAAGAPPHGAPTVEAAGVGILLQISMLVLAFVLGHLLRRRRVYYLPEASASLLIGLIVGGLASISNTQKSTSLAPIPFFSNFGAIITFAIVGTFIASIVTGVLVYLFGLIHLVYRMPLIEPMMFGALVSATDPVTVLSIFQELGTDVDLYALVFGESVLNDAMAISLYRTMASLRTNASSQNIFVVILRFLENFFGSMSTGVGAGFISALISFLDSYLLHHFLYNLESCLFVLFPYFSYMLAEGFGLSGIVSILFTGIVMKRYTFPNLSEDSQRFTASLFHLLSSLAETFVFIYMGFDIAMEHQSWSHIGFIFFSIIFILVARAANVFSCAFLVNLVRPPHRKISRQYKQALWYSGLRGAMAFALALQSVHDLPEGHGQTILSATISIIVLTVLLIGGS…	ATGGCGGCGGGGGCGCCACCGCACGGCGCGCCGACGGTGGAGGCGGCAGGGGTGGGGATCCTGCTTCAGATATCGATGCTGGTGCTGGCCTTCGTGCTCGGCCACCTCCTCCGCCGCCGCAGGGTCTACTACCTCCCCGAGGCCAGCGCGTCGCTCCTCATCGGGTTGATCGTGGGAGGGCTTGCTAGCATATCTAACACTCAGAAAAGTACTAGCTTAGCACCAATACCGTTCTTCTCAAACTTTGGTGCTATCATTACTTTTGCAATCGTTGGAACCTTTATCGCCTCCATTGTCACAGGTGTTCTAGTCTACCTTTTTGGGTTAATACATCTTGTCTATAGGATGCCTCTGATCGAACCTATGATGTTTGGTGCCCTTGTATCAGCAACTGATCCT…
SFS	San07D048481.1	As_SFS_NHX32	MEEPGPSPDDAVLFFGVSLVLGIASRHLLRGTRVPYTVALLVLGVALGGLEYGTKHGLGKLGAGIRIWAAINPDLLLAVFLPALLFESSFSMEVHQIKKCMAQMVLLAVPGVVISTVLLGAAVKLTFPYDWNWKTSFLFSGLLSATDPVAVVALLKDLGASKKLSTIIEGESLMNDGTAIVVYQLFYRMVLGTTFDAGSIIKFLSEVSLGAVALGLAFGIASVLWLGFIFNDTIIEISLTLAVSYIAFFTAQDALEVSGVLAVMTLGMFYAAFAKTAFKGDSQQSLHHFWEMIAYIANTLIFILSGVVIADGVLQDNIHFERHGASWGFLLLLYVFVQISRAVVVIVLYPLLRHFGYGMDVKEATVLVWSGLRGAVALSLSLSVKRASDGVQRYLKPEV…	ATGGAGGAGCCCGGCCCCAGCCCGGACGACGCCGTCCTCTTCTTCGGGGTCTCCCTCGTGCTCGGCATCGCCTCCCGCCACCTCCTCCGCGGCACACGCGTCCCCTACACCGTCGCCCTCCTCGTCCTCGGCGTCGCCCTCGGAGGCCTCGAGTACGGGACGAAGCACGGCCTCGGCAAGCTCGGAGCTGGCATTCGTATATGGGCCGCCATCAATCCCGATCTTCTCCTGGCTGTTTTCCTCCCCGCCCTCCTCTTCGAGAGCTCCTTCTCCATGGAAGTACACCAGATCAAGAAATGCATGGCACAGATGGTGTTGCTTGCTGTTCCAGGCGTGGTCATCTCGACGGTTCTGCTCGGCGCTGCTGTAAAGCTTACTTTTCCGTACGACTGGAACTGG…
SFS	San0Un0150830.1	As_SFS_NHX33	DMVQLPRRILLLVPVTAYNIISFFSLFFLLTSLKPFFANFGAIVTFAILGTFIASIVTGMLVYLGGLTFLMYKLPLVECLMFGALISATDPVTVLSIFQ	GACATGGTTCAACTTCCACGAAGAATTCTTCTTCTTGTTCCTGTTACCGCCTATAATATTATATCCTTTTTTTCACTTTTTTTTCTTTTAACATCGTTAAAACCATTCTTTGCAAACTTTGGGGCTATTGTAACTTTTGCCATTCTTGGGACATTCATTGCTTCCATCGTAACAGGGATGCTTGTCTATCTTGGTGGGCTTACATTTCTAATGTATAAACTTCCACTGGTTGAATGCCTTATGTTTGGCGCTCTTATATCTGCGACTGATCCTGTCACAGTATTATCAATATTCCAG
SFS	San0Un0150831.1	As_SFS_NHX34	MAISLYRTMSSVRSNATGGENIFMMILQFLEIFVGSMSSGVGVGFISSLISFPHVLHAKLLTGTLTSWYLFKYAGLDIDNLQNLESCLFVLFPYFSYMLAEGLGLSGIVSILFTGMVMKHYTYSNLSDNSQRFVSSFFHLLSSLAETFVFIYMGFDIAMEEHSWSHVGFIFFSIIFIIVARAANVFSCAYLVNVSRPEHRRIPLKHQKALCFSGLRGAMAFALALQSVHELPEGHGKTILTTTTAIVVLTVLLIGGSTGTMLEALDVIGDENTSIEIYEDNNGYIPPTYEEGTSSGGGLRMKLKEFHKSTTSFTALDKNYLTPFFTSQTDDDDADDFGDQPQNQRRGFYDQ	ATGGCAATTTCTCTTTACAGGACAATGTCATCAGTCAGAAGTAATGCAACAGGCGGCGAGAACATTTTCATGATGATTCTCCAGTTCCTTGAGATCTTTGTTGGTTCGATGTCATCAGGTGTTGGAGTTGGATTTATCTCTTCACTTATATCCTTTCCCCATGTCTTGCATGCAAAACTCTTGACTGGAACCTTGACCTCCTGGTACCTATTTAAATATGCGGGATTGGATATTGACAATCTTCAGAACTTGGAGAGCTGCCTTTTTGTTCTCTTTCCATACTTCTCGTATATGTTAGCAGAAGGACTTGGCTTGTCAGGAATTGTTTCTATACTATTCACAGGAATGGTTATGAAGCACTATACGTACTCTAATCTGTCAGATAATTCGCAGCGCTTT…

## Sheet: S2
Table S2:Physicochemical properties of 126 NHX genes.
Sequence ID	Number of Amino Acid	Molecular Weight	Theoretical pI	Instability Index	Aliphatic Index	Grand Average of Hydropathicity
As_Marvel_NHX1	554	60508.5	8.69	29.76	120.54	0.682
As_Marvel_NHX2	556	60818.6	6.67	25.4	118.71	0.58
As_Marvel_NHX3	1137	126041	6.62	45.23	104.96	0.121
As_Marvel_NHX4	533	58477.4	8.57	32.75	106.47	0.585
As_Marvel_NHX5	553	60304.1	8.19	29.93	119.67	0.677
As_Marvel_NHX6	544	59531.9	8.22	36.21	112.02	0.565
As_Marvel_NHX7	537	59095.6	8.18	33.2	112.36	0.611
As_Marvel_NHX8	544	59579.1	8.22	35.03	112.92	0.578
As_Marvel_NHX9	544	59485.8	7.72	36.07	112.74	0.57
As_Marvel_NHX10	533	58966.4	7.79	36.07	116.53	0.581
As_Marvel_NHX11	490	54237.9	8.59	32.99	114.2	0.662
As_Marvel_NHX12	565	62200.1	5.28	43.53	103.72	0.485
As_Marvel_NHX13	564	62531.8	8.51	47.68	97.2	0.166
As_Marvel_NHX14	466	51079.7	5.48	45.7	103.82	0.244
As_Marvel_NHX15	499	54513.9	5.13	46.11	102.59	0.373
As_Marvel_NHX16	462	50978.9	6.18	44.24	101.56	0.407
As_Marvel_NHX17	587	65992.7	6.24	39.82	104.29	0.293
As_Marvel_NHX18	559	61539.4	5.15	42.19	103.79	0.486
As_Marvel_NHX19	516	56728.3	5.52	39.34	103.97	0.381
As_Marvel_NHX20	540	59398	8.19	33.11	113.02	0.623
As_Marvel_NHX21	537	59167.7	7.71	33.2	112.36	0.606
As_Marvel_NHX22	1134	125688	6.49	45.58	104.91	0.134
As_Marvel_NHX23	365	39691.9	5.23	30.52	123.42	0.797
As_Marvel_NHX24	554	60494.4	8.69	29.76	120.36	0.681
As_Marvel_NHX25	526	57764.6	8.4	33.34	107.68	0.598
As_Marvel_NHX26	530	58038.4	6.06	48.2	108.75	0.507
As_Marvel_NHX27	438	48216.9	8.51	37.31	122.17	0.759
As_Marvel_NHX28	530	58061.9	8.11	32.57	107.08	0.605
As_Marvel_NHX29	467	51034.6	6.35	40.59	113.81	0.638
As_Marvel_NHX30	121	13251.8	6.72	32.13	119.17	0.566
As_Marvel_NHX31	1137	126079	6.62	44.85	104.53	0.123
As_OT3098_NHX1	554	60508.5	8.69	29.76	120.54	0.682
As_OT3098_NHX2	533	58477.4	8.57	32.75	106.47	0.585
As_OT3098_NHX3	479	52478.9	9.13	38.59	111.57	0.538
As_OT3098_NHX4	553	60304.1	8.19	29.93	119.67	0.677
As_OT3098_NHX5	537	59134.7	8.67	33.56	112.91	0.619
As_OT3098_NHX6	544	59579.1	8.22	35.03	112.92	0.578
As_OT3098_NHX7	544	59485.8	7.72	36.07	112.74	0.57
As_OT3098_NHX8	522	57483.7	7.18	38.41	117.87	0.596
As_OT3098_NHX9	470	52073.4	8.87	32.75	113.66	0.653
As_OT3098_NHX10	486	53662.9	4.71	43.81	101.5	0.476
As_OT3098_NHX11	516	56763.4	5.55	39.71	103.78	0.374
As_OT3098_NHX12	466	51079.7	5.48	46.12	103.82	0.244
As_OT3098_NHX13	496	54228.6	5.13	46.68	102.42	0.37
As_OT3098_NHX14	421	46450.5	5.54	48.23	100.57	0.334
As_OT3098_NHX15	587	65992.7	6.24	39.82	104.29	0.293
As_OT3098_NHX16	560	61712.6	5.15	43	104.12	0.503
As_OT3098_NHX17	504	55563	5.8	40.35	103.15	0.377
As_OT3098_NHX18	540	59397	8.48	33.11	113.02	0.623
As_OT3098_NHX19	537	59167.7	7.71	33.2	112.36	0.606
As_OT3098_NHX20	437	47963.5	6.06	28.49	118.28	0.617
As_OT3098_NHX21	555	60609.5	8.49	29.72	120.14	0.674
As_OT3098_NHX22	527	57865.7	8.38	33.53	107.67	0.605
As_OT3098_NHX23	439	48278	5.53	44.95	110.16	0.435
As_OT3098_NHX24	350	38649.3	6.1	38.65	117.8	0.722
As_OT3098_NHX25	530	58075.9	8.11	32.41	107.08	0.605
As_OT3098_NHX26	512	56043	6.05	41.52	112.38	0.524
As_OT3098_NHX27	556	60818.6	6.67	25.4	118.71	0.58
As_OT3098_NHX28	1137	126041	6.62	45.23	104.96	0.121
As_OT3098_NHX29	204	22162.4	5.12	30.03	128.14	0.801
As_OT3098_NHX30	1137	126073	6.62	45.23	104.78	0.119
As_Sang_NHX1	554	60508.5	8.69	29.76	120.54	0.682
As_Sang_NHX2	1137	126096	6.62	45.42	105.05	0.121
As_Sang_NHX3	533	58477.4	8.57	32.75	106.47	0.585
As_Sang_NHX4	553	60304.1	8.19	29.93	119.67	0.677
As_Sang_NHX5	544	59531.9	8.22	36.21	112.02	0.565
As_Sang_NHX6	272	30066.8	8.24	41.2	126.95	0.839
As_Sang_NHX7	537	59095.6	8.18	33.2	112.36	0.611
As_Sang_NHX8	544	59579.1	8.22	35.03	112.92	0.578
As_Sang_NHX9	544	59485.8	7.72	36.07	112.74	0.57
As_Sang_NHX10	555	61137	7.66	39.77	117.17	0.592
As_Sang_NHX11	470	52073.4	8.87	32.75	113.66	0.653
As_Sang_NHX12	563	62102	5.28	44.67	103.91	0.499
As_Sang_NHX13	535	58909.8	5.46	40.3	102.28	0.342
As_Sang_NHX14	466	51079.7	5.48	46.12	103.82	0.244
As_Sang_NHX15	496	54228.6	5.13	46.68	102.42	0.37
As_Sang_NHX16	462	50960.9	6.18	43.29	102.4	0.411
As_Sang_NHX17	587	65992.7	6.24	39.82	104.29	0.293
As_Sang_NHX18	559	61539.4	5.15	42.19	103.79	0.486
As_Sang_NHX19	544	59846.5	7.73	32.94	112.19	0.618
As_Sang_NHX20	537	59167.7	7.71	33.2	112.36	0.606
As_Sang_NHX21	1134	125774	6.43	45.15	105.26	0.141
As_Sang_NHX22	437	47963.5	6.06	28.49	118.28	0.617
As_Sang_NHX23	555	60609.5	8.49	29.72	120.14	0.674
As_Sang_NHX24	391	42904.1	6.83	33.17	105.93	0.577
As_Sang_NHX25	350	38649.3	6.1	38.65	117.8	0.722
As_Sang_NHX26	272	30202.2	9.07	38.88	95.04	0.374
As_Sang_NHX27	467	51034.6	6.35	40.59	113.81	0.638
As_Sang_NHX28	164	18018.5	6.07	32.81	126.59	0.801
As_Sang_NHX29	1086	120787	6.8	45.39	103.52	0.089
As_Sang_NHX30	153	16550.6	6.69	28.04	115.36	0.98
As_Sang_NHX31	251	27902.1	6.03	28.34	94.06	0.453
As_SFS_NHX1	475	52874.1	5.04	40.1	99.75	0.465
As_SFS_NHX2	554	60494.4	8.69	29.76	120.36	0.681
As_SFS_NHX3	1138	126292	6.56	44.65	106.84	0.141
As_SFS_NHX4	533	58477.4	8.57	32.75	106.47	0.585
As_SFS_NHX5	173	18533	5.48	22.76	130.69	1.021
As_SFS_NHX6	317	34952.2	9.78	35.33	109.18	0.457
As_SFS_NHX7	112	12385.7	9.84	18.17	116.7	0.66
As_SFS_NHX8	292	32474.2	9.54	44.76	103.18	0.348
As_SFS_NHX9	537	59095.6	8.18	33.2	112.36	0.611
As_SFS_NHX10	544	59579.1	8.22	35.03	112.92	0.578
As_SFS_NHX11	544	59485.8	7.72	36.07	112.74	0.57
As_SFS_NHX12	288	32038.1	6.69	35.22	130.97	0.923
As_SFS_NHX13	199	21858.5	10.51	40.09	96.03	0.223
As_SFS_NHX14	397	44173.2	6.86	30.01	121.28	0.764
As_SFS_NHX15	287	32114.1	7.83	45.09	100.24	0.361
As_SFS_NHX16	466	51079.7	5.48	46.12	103.82	0.244
As_SFS_NHX17	270	30098.2	4.91	41.41	87.78	0.097
As_SFS_NHX18	183	19860.7	5.52	41.06	127.27	1.079
As_SFS_NHX19	496	54732.7	8.37	46.55	106.37	0.484
As_SFS_NHX20	416	46191.7	8.45	31.17	120.67	0.789
As_SFS_NHX21	469	52213.3	4.92	38.46	99.79	0.465
As_SFS_NHX22	463	50957.2	7.72	40.11	107.24	0.49
As_SFS_NHX23	538	59209.7	8.19	33.2	113.44	0.622
As_SFS_NHX24	537	59167.7	7.71	33.2	112.36	0.606
As_SFS_NHX25	1134	125732	6.49	45.75	105	0.134
As_SFS_NHX26	527	57865.7	8.38	33.53	107.67	0.605
As_SFS_NHX27	435	47421.6	6.42	41.26	117.93	0.729
As_SFS_NHX28	555	60609.5	8.49	29.72	120.14	0.674
As_SFS_NHX29	375	41532	8.68	32.75	121.63	0.767
As_SFS_NHX30	530	58061.9	8.11	32.57	107.08	0.605
As_SFS_NHX31	511	55934.7	6.05	42.06	108.98	0.444
As_SFS_NHX32	1134	125806	6.62	44.68	105.15	0.134
As_SFS_NHX33	99	10918.3	8.14	35.35	139.8	1.384
As_SFS_NHX34	351	38991.6	5.31	42.2	92.22	0.221

## Sheet: S3
Table S3: Orthologous gene group (OGG) clustering of NHX genes across four oat genomes.
>Cluster 0
0	1137aa, >As_Marvel_NHX3... at 98.59%
1	1134aa, >As_Marvel_NHX22... at 96.30%
2	1137aa, >As_Marvel_NHX31... at 98.15%
3	1137aa, >As_OT3098_NHX28... at 98.59%
4	1137aa, >As_OT3098_NHX30... at 98.24%
5	1138aa, >As_San_NHX3... *
6	1134aa, >As_San_NHX25... at 96.30%
7	1134aa, >As_San_NHX32... at 98.41%
8	1137aa, >As_Sang_NHX2... at 98.33%
9	1134aa, >As_Sang_NHX21... at 96.21%
10	1086aa, >As_Sang_NHX29... at 98.16%
>Cluster 1
0	587aa, >As_Marvel_NHX17... *
1	587aa, >As_OT3098_NHX15... at 100.00%
2	397aa, >As_San_NHX14... at 97.98%
3	416aa, >As_San_NHX20... at 99.76%
4	587aa, >As_Sang_NHX17... at 100.00%
>Cluster 2
0	565aa, >As_Marvel_NHX12... *
1	559aa, >As_Marvel_NHX18... at 98.21%
2	560aa, >As_OT3098_NHX16... at 97.32%
3	475aa, >As_San_NHX1... at 100.00%
4	270aa, >As_San_NHX17... at 98.89%
5	469aa, >As_San_NHX21... at 97.87%
6	351aa, >As_San_NHX34... at 98.86%
7	563aa, >As_Sang_NHX12... at 99.11%
8	559aa, >As_Sang_NHX18... at 98.21%
>Cluster 3
0	564aa, >As_Marvel_NHX13... *
1	516aa, >As_Marvel_NHX19... at 99.22%
2	516aa, >As_OT3098_NHX11... at 99.61%
3	504aa, >As_OT3098_NHX17... at 99.21%
4	463aa, >As_San_NHX22... at 99.35%
5	535aa, >As_Sang_NHX13... at 96.45%
>Cluster 4
0	556aa, >As_Marvel_NHX2... *
1	365aa, >As_Marvel_NHX23... at 95.07%
2	121aa, >As_Marvel_NHX30... at 95.87%
3	556aa, >As_OT3098_NHX27... at 100.00%
4	204aa, >As_OT3098_NHX29... at 96.08%
>Cluster 5
0	554aa, >As_Marvel_NHX1... at 99.82%
1	553aa, >As_Marvel_NHX5... at 98.55%
2	554aa, >As_Marvel_NHX24... at 100.00%
3	554aa, >As_OT3098_NHX1... at 99.82%
4	553aa, >As_OT3098_NHX4... at 98.55%
5	555aa, >As_OT3098_NHX21... *
6	554aa, >As_San_NHX2... at 100.00%
7	173aa, >As_San_NHX5... at 98.27%
8	317aa, >As_San_NHX6... at 98.74%
9	555aa, >As_San_NHX28... at 100.00%
10	554aa, >As_Sang_NHX1... at 99.82%
11	553aa, >As_Sang_NHX4... at 98.55%
12	555aa, >As_Sang_NHX23... at 100.00%
>Cluster 6
0	555aa, >As_Sang_NHX10... *
>Cluster 7
0	544aa, >As_Marvel_NHX6... *
1	544aa, >As_Marvel_NHX8... at 97.98%
2	544aa, >As_Marvel_NHX9... at 99.45%
3	544aa, >As_OT3098_NHX6... at 97.98%
4	544aa, >As_OT3098_NHX7... at 99.45%
5	292aa, >As_San_NHX8... at 100.00%
6	544aa, >As_San_NHX10... at 97.98%
7	544aa, >As_San_NHX11... at 99.45%
8	544aa, >As_Sang_NHX5... at 100.00%
9	544aa, >As_Sang_NHX8... at 97.98%
10	544aa, >As_Sang_NHX9... at 99.45%
>Cluster 8
0	537aa, >As_Marvel_NHX7... at 97.39%
1	540aa, >As_Marvel_NHX20... at 100.00%
2	537aa, >As_Marvel_NHX21... at 97.21%
3	537aa, >As_OT3098_NHX5... at 97.02%
4	540aa, >As_OT3098_NHX18... at 99.81%
5	537aa, >As_OT3098_NHX19... at 97.21%
6	537aa, >As_San_NHX9... at 97.39%
7	538aa, >As_San_NHX23... at 100.00%
8	537aa, >As_San_NHX24... at 97.21%
9	537aa, >As_Sang_NHX7... at 97.39%
10	544aa, >As_Sang_NHX19... *
11	537aa, >As_Sang_NHX20... at 97.21%
>Cluster 9
0	533aa, >As_Marvel_NHX4... *
1	526aa, >As_Marvel_NHX25... at 98.48%
2	530aa, >As_Marvel_NHX28... at 98.49%
3	533aa, >As_OT3098_NHX2... at 100.00%
4	527aa, >As_OT3098_NHX22... at 98.86%
5	530aa, >As_OT3098_NHX25... at 98.30%
6	533aa, >As_San_NHX4... at 100.00%
7	527aa, >As_San_NHX26... at 98.86%
8	530aa, >As_San_NHX30... at 98.49%
9	533aa, >As_Sang_NHX3... at 100.00%
10	272aa, >As_Sang_NHX26... at 98.16%
11	153aa, >As_Sang_NHX30... at 96.73%
>Cluster 10
0	533aa, >As_Marvel_NHX10... *
1	288aa, >As_San_NHX12... at 97.57%
>Cluster 11
0	530aa, >As_Marvel_NHX26... *
1	467aa, >As_Marvel_NHX29... at 97.86%
2	435aa, >As_San_NHX27... at 98.39%
3	511aa, >As_San_NHX31... at 95.11%
4	467aa, >As_Sang_NHX27... at 97.86%
>Cluster 12
0	522aa, >As_OT3098_NHX8... *
>Cluster 13
0	512aa, >As_OT3098_NHX26... *
>Cluster 14
0	499aa, >As_Marvel_NHX15... *
1	496aa, >As_OT3098_NHX13... at 99.60%
2	496aa, >As_Sang_NHX15... at 99.60%
>Cluster 15
0	287aa, >As_San_NHX15... at 95.12%
1	496aa, >As_San_NHX19... *
>Cluster 16
0	490aa, >As_Marvel_NHX11... *
>Cluster 17
0	486aa, >As_OT3098_NHX10... *
>Cluster 18
0	479aa, >As_OT3098_NHX3... *
>Cluster 19
0	470aa, >As_OT3098_NHX9... *
1	470aa, >As_Sang_NHX11... at 100.00%
>Cluster 20
0	466aa, >As_Marvel_NHX14... *
1	466aa, >As_OT3098_NHX12... at 99.57%
2	466aa, >As_San_NHX16... at 99.57%
3	466aa, >As_Sang_NHX14... at 99.57%
>Cluster 21
0	462aa, >As_Marvel_NHX16... *
1	462aa, >As_Sang_NHX16... at 99.78%
>Cluster 22
0	439aa, >As_OT3098_NHX23... *
>Cluster 23
0	438aa, >As_Marvel_NHX27... *
1	350aa, >As_OT3098_NHX24... at 97.71%
2	375aa, >As_San_NHX29... at 100.00%
3	350aa, >As_Sang_NHX25... at 97.71%
>Cluster 24
0	437aa, >As_OT3098_NHX20... *
1	437aa, >As_Sang_NHX22... at 100.00%
>Cluster 25
0	421aa, >As_OT3098_NHX14... *
>Cluster 26
0	391aa, >As_Sang_NHX24... *
>Cluster 27
0	272aa, >As_Sang_NHX6... *
>Cluster 28
0	251aa, >As_Sang_NHX31... *
>Cluster 29
0	199aa, >As_San_NHX13... *
>Cluster 30
0	183aa, >As_San_NHX18... *
1	99aa, >As_San_NHX33... at 100.00%
>Cluster 31
0	164aa, >As_Sang_NHX28... *
>Cluster 32
0	112aa, >As_San_NHX7... *

## Sheet: S4
Table S4: Ka, Ks, and Ka/Ks ratios for each NHX gene pair.
Seq_1	Seq_2	Ka	Ks	Ka_Ks	EffectiveLen	AverageS-sites	AverageN-sites	cN	cS	pN	pS
As_Marvel_NHX1	As_Marvel_NHX5	0.00804891	0.0961731	0.0836919	1659	409.917	1249.08	10	37	0.00800587	0.0902622
As_Marvel_NHX1	As_Marvel_NHX24	0.00079968	0.0297929	0.0268413	1662	410.833	1251.17	1	12	0.000799254	0.0292089
As_Marvel_NHX11	As_Marvel_NHX17	0.0794228	0.112553	0.705647	1410	334.083	1075.92	81.0833	34.9167	0.0753621	0.104515
As_Marvel_NHX11	As_Marvel_NHX27	0.0865835	0.0723452	1.19681	1245	297.25	947.75	77.5	20.5	0.0817726	0.0689655
As_Marvel_NHX12	As_Marvel_NHX15	0.00713972	0.0617459	0.115631	1497	371.167	1125.83	8	22	0.00710585	0.0592726
As_Marvel_NHX12	As_Marvel_NHX18	0.0120122	0.0423058	0.283937	1677	411.25	1265.75	15.0833	16.9167	0.0119165	0.0411348
As_Marvel_NHX13	As_Marvel_NHX14	0.152786	0.742349	0.205814	1323	327.667	995.333	137.583	154.417	0.138228	0.471261
As_Marvel_NHX13	As_Marvel_NHX16	0.0508796	0.0920695	0.552622	1383	346.25	1036.75	51	30	0.0491922	0.0866426
As_Marvel_NHX13	As_Marvel_NHX19	0.00344037	0.0158457	0.217118	1548	382.667	1165.33	4	6	0.00343249	0.0156794
As_Marvel_NHX13	As_Marvel_NHX26	0.165152	0.735506	0.224542	1449	359.5	1089.5	161.5	168.5	0.148233	0.468707
As_Marvel_NHX13	As_Marvel_NHX29	0.144083	0.688101	0.209392	1323	330.667	992.333	130.083	148.917	0.131088	0.450353
As_Marvel_NHX14	As_Marvel_NHX16	0.169914	0.720107	0.235957	1209	303	906	137.75	140.25	0.152042	0.462871
As_Marvel_NHX14	As_Marvel_NHX19	0.145213	0.724429	0.200452	1323	328.833	994.167	131.25	152.75	0.13202	0.464521
As_Marvel_NHX14	As_Marvel_NHX26	0.0479279	0.136889	0.350122	1365	338.333	1026.67	47.6667	42.3333	0.0464286	0.125123
As_Marvel_NHX14	As_Marvel_NHX29	0.0422647	0.110796	0.381464	1239	308.25	930.75	38.25	31.75	0.0410959	0.103001
As_Marvel_NHX15	As_Marvel_NHX18	0.00898685	0.0418421	0.21478	1488	368.583	1119.42	10	15	0.00893322	0.0406964
As_Marvel_NHX16	As_Marvel_NHX19	0.0498481	0.10193	0.489043	1383	346.25	1036.75	50	33	0.0482276	0.0953069
As_Marvel_NHX16	As_Marvel_NHX26	0.17177	0.729996	0.235302	1305	324.667	980.333	150.5	151.5	0.153519	0.466632
As_Marvel_NHX16	As_Marvel_NHX29	0.175204	0.723472	0.242172	1296	323.167	972.833	152	150	0.156245	0.464157
As_Marvel_NHX17	As_Marvel_NHX27	0.0877523	0.0723878	1.21225	1245	297.083	947.917	78.5	20.5	0.0828132	0.0690042
As_Marvel_NHX19	As_Marvel_NHX26	0.144542	0.734592	0.196765	1407	350.333	1056.67	138.917	164.083	0.131467	0.468363
As_Marvel_NHX19	As_Marvel_NHX29	0.142916	0.709966	0.201299	1323	331	992	129.083	151.917	0.130124	0.458963
As_Marvel_NHX2	As_Marvel_NHX23	0.0293329	0.0657286	0.446273	1095	278.083	816.917	23.5	17.5	0.0287667	0.0629308
As_Marvel_NHX2	As_Marvel_NHX30	0.0232553	0.0814082	0.285663	363	86.4167	276.583	6.33333	6.66667	0.0228985	0.0771456
As_Marvel_NHX20	As_Marvel_NHX21	0.0124218	0.0918205	0.135283	1611	393.417	1217.58	15	34	0.0123195	0.0864224
As_Marvel_NHX22	As_Marvel_NHX31	0.0117435	0.0966171	0.121546	3402	827.333	2574.67	30	75	0.011652	0.0906527
As_Marvel_NHX23	As_Marvel_NHX30	0.0232411	0.0946135	0.245642	363	86.25	276.75	6.33333	7.66667	0.0228847	0.0888889
As_Marvel_NHX26	As_Marvel_NHX29	0.0114232	0.0356742	0.320208	1398	346.833	1051.17	11.9167	12.0833	0.0113366	0.034839
As_Marvel_NHX3	As_Marvel_NHX31	0.00232957	0.0306885	0.0759101	3411	831.417	2579.58	6	25	0.00232596	0.0300692
As_Marvel_NHX4	As_Marvel_NHX28	0.00669741	0.0955402	0.0701004	1590	390.167	1199.83	8	35	0.00666759	0.0897053
As_Marvel_NHX5	As_Marvel_NHX24	0.00723915	0.0797495	0.0907736	1659	409.75	1249.25	9	31	0.00720432	0.0756559
As_Marvel_NHX6	As_Marvel_NHX8	0.0106139	0.119439	0.0888642	1632	398.5	1233.5	13	44	0.0105391	0.110414
As_Marvel_NHX6	As_Marvel_NHX9	0.00243837	0.0598757	0.0407238	1632	399.667	1232.33	3	23	0.00243441	0.057548
As_Marvel_NHX7	As_Marvel_NHX20	0.011592	0.0974561	0.118946	1611	393.917	1217.08	14	36	0.0115029	0.0913899
As_Marvel_NHX7	As_Marvel_NHX21	0.000822481	0.0390205	0.0210782	1611	394.5	1216.5	1	15	0.00082203	0.0380228
As_Marvel_NHX8	As_Marvel_NHX9	0.0097894	0.116608	0.0839515	1632	398.167	1233.83	12	43	0.00972579	0.107995
As_OT3098_NHX1	As_OT3098_NHX4	0.00804891	0.0961731	0.0836919	1659	409.917	1249.08	10	37	0.00800587	0.0902622
As_OT3098_NHX3	As_OT3098_NHX6	0.0120952	0.122659	0.0986078	1437	353.5	1083.5	13	40	0.0119982	0.113154
As_OT3098_NHX3	As_OT3098_NHX7	0.00277735	0.0616484	0.0450515	1437	354.833	1082.17	3	21	0.00277222	0.0591827
As_OT3098_NHX6	As_OT3098_NHX7	0.0097894	0.116608	0.0839515	1632	398.167	1233.83	12	43	0.00972579	0.107995
As_OT3098_NHX11	As_OT3098_NHX12	0.148857	0.709216	0.209889	1323	328.667	994.333	134.25	150.75	0.135015	0.458671
As_OT3098_NHX10	As_OT3098_NHX13	0.00846122	0.06412	0.131959	1260	309.167	950.833	8	19	0.00841367	0.0614555
As_OT3098_NHX11	As_OT3098_NHX14	0.0789002	0.135912	0.580524	1260	316.417	943.583	70.6667	39.3333	0.0748918	0.124309
As_OT3098_NHX9	As_OT3098_NHX15	0.0832026	0.117751	0.706599	1350	320.417	1029.58	81.0833	34.9167	0.0787535	0.108973
As_OT3098_NHX10	As_OT3098_NHX16	0.0175819	0.0528908	0.33242	1449	350.833	1098.17	19.0833	17.9167	0.0173774	0.0510689
As_OT3098_NHX13	As_OT3098_NHX16	0.0126025	0.0477131	0.264131	1488	367.75	1120.25	14	17	0.0124972	0.0462271
As_OT3098_NHX11	As_OT3098_NHX17	0.00175902	0.0107819	0.163146	1512	373.667	1138.33	2	4	0.00175695	0.0107047
As_OT3098_NHX12	As_OT3098_NHX17	0.149037	0.739769	0.201464	1305	324.083	980.917	132.583	152.417	0.135163	0.470301
As_OT3098_NHX14	As_OT3098_NHX17	0.078123	0.142211	0.549344	1260	316.5	943.5	70	41	0.0741918	0.129542
As_OT3098_NHX5	As_OT3098_NHX18	0.0141015	0.100307	0.140583	1611	394.083	1216.92	17	37	0.0139697	0.0938888
As_OT3098_NHX5	As_OT3098_NHX19	0.00247049	0.0416774	0.0592766	1611	394.667	1216.33	3	16	0.00246643	0.0405405
As_OT3098_NHX18	As_OT3098_NHX19	0.0132573	0.0918205	0.144382	1611	393.417	1217.58	16	34	0.0131408	0.0864224
As_OT3098_NHX1	As_OT3098_NHX21	0.00079968	0.0272645	0.0293305	1662	410.833	1251.17	1	11	0.000799254	0.0267748
As_OT3098_NHX4	As_OT3098_NHX21	0.00723915	0.0906861	0.0798264	1659	409.75	1249.25	9	35	0.00720432	0.0854179
As_OT3098_NHX2	As_OT3098_NHX22	0.00758433	0.107821	0.0703419	1581	388.333	1192.67	9	39	0.00754612	0.100429
As_OT3098_NHX11	As_OT3098_NHX23	0.181398	0.767253	0.236425	1209	301.333	907.667	146.25	144.75	0.161127	0.480365
As_OT3098_NHX12	As_OT3098_NHX23	0.0566771	0.128262	0.441885	1212	297.583	914.417	49.9167	35.0833	0.0545885	0.117894
As_OT3098_NHX14	As_OT3098_NHX23	0.203039	0.720614	0.281758	1023	256.083	766.917	136.417	118.583	0.177877	0.463065
As_OT3098_NHX17	As_OT3098_NHX23	0.170516	0.721364	0.23638	1179	293.333	885.667	135.083	135.917	0.152522	0.463352
As_OT3098_NHX9	As_OT3098_NHX24	0.116894	0.0990852	1.17973	918	218.167	699.833	75.75	20.25	0.10824	0.0928189
As_OT3098_NHX15	As_OT3098_NHX24	0.115278	0.0880675	1.30897	978	231.667	746.333	79.75	19.25	0.106856	0.0830935
As_OT3098_NHX2	As_OT3098_NHX25	0.00754091	0.0954532	0.0790011	1590	390.5	1199.5	9	35	0.00750313	0.0896287
As_OT3098_NHX22	As_OT3098_NHX25	0.00504204	0.0343672	0.14671	1581	387	1194	6	13	0.00502513	0.0335917
As_OT3098_NHX11	As_OT3098_NHX26	0.167008	0.726351	0.229928	1431	357.333	1073.67	160.75	166.25	0.149721	0.465252
As_OT3098_NHX12	As_OT3098_NHX26	0.0489838	0.110603	0.442879	1341	332.25	1008.75	47.8333	34.1667	0.0474184	0.102834
As_OT3098_NHX14	As_OT3098_NHX26	0.216763	0.773351	0.28029	1203	300.833	902.167	169.833	145.167	0.188251	0.482548
As_OT3098_NHX17	As_OT3098_NHX26	0.144795	0.714761	0.202578	1389	346.667	1042.33	137.25	159.75	0.131676	0.460817
As_OT3098_NHX23	As_OT3098_NHX26	0.0639723	0.106711	0.599494	1257	312.5	944.5	57.9167	31.0833	0.0613199	0.0994667
As_OT3098_NHX20	As_OT3098_NHX27	0.0284836	0.0654496	0.435199	1311	327.083	983.917	27.5	20.5	0.0279495	0.0626752
As_OT3098_NHX28	As_OT3098_NHX30	0.00155249	0.0207204	0.0749259	3411	831.833	2579.17	4	17	0.00155089	0.0204368
As_Sang_NHX1	As_Sang_NHX4	0.00804891	0.0961731	0.0836919	1659	409.917	1249.08	10	37	0.00800587	0.0902622
As_Sang_NHX5	As_Sang_NHX8	0.0106139	0.119439	0.0888642	1632	398.5	1233.5	13	44	0.0105391	0.110414
As_Sang_NHX5	As_Sang_NHX9	0.00243837	0.0598757	0.0407238	1632	399.667	1232.33	3	23	0.00243441	0.057548
As_Sang_NHX8	As_Sang_NHX9	0.0097894	0.116608	0.0839515	1632	398.167	1233.83	12	43	0.00972579	0.107995
As_Sang_NHX6	As_Sang_NHX10	0.0966242	0.21076	0.458456	765	189.583	575.417	52.1667	34.8333	0.0906589	0.183736
As_Sang_NHX13	As_Sang_NHX14	0.155224	0.734817	0.211242	1323	327.5	995.5	139.583	153.417	0.140214	0.468448
As_Sang_NHX12	As_Sang_NHX15	0.0107916	0.0652585	0.165366	1488	368	1120	12	23	0.0107143	0.0625
As_Sang_NHX13	As_Sang_NHX16	0.0519299	0.0919753	0.564607	1383	346.583	1036.42	52	30	0.0501729	0.0865593
As_Sang_NHX11	As_Sang_NHX17	0.0832026	0.117751	0.706599	1350	320.417	1029.58	81.0833	34.9167	0.0787535	0.108973
As_Sang_NHX12	As_Sang_NHX18	0.0152202	0.0475685	0.319963	1677	410.417	1266.58	19.0833	18.9167	0.0150668	0.0460914
As_Sang_NHX15	As_Sang_NHX18	0.00808331	0.0418421	0.193186	1488	368.583	1119.42	9	15	0.0080399	0.0406964
As_Sang_NHX7	As_Sang_NHX19	0.011592	0.0974561	0.118946	1611	393.917	1217.08	14	36	0.0115029	0.0913899
As_Sang_NHX7	As_Sang_NHX20	0.000822481	0.0390205	0.0210782	1611	394.5	1216.5	1	15	0.00082203	0.0380228
As_Sang_NHX19	As_Sang_NHX20	0.0107536	0.0946989	0.113556	1611	393.417	1217.58	13	35	0.0106769	0.0889642
As_Sang_NHX2	As_Sang_NHX21	0.0129225	0.0967523	0.133563	3402	826.25	2575.75	33	75	0.0128118	0.0907716
As_Sang_NHX1	As_Sang_NHX23	0.00079968	0.0272645	0.0293305	1662	410.833	1251.17	1	11	0.000799254	0.0267748
As_Sang_NHX4	As_Sang_NHX23	0.00723915	0.0906861	0.0798264	1659	409.75	1249.25	9	35	0.00720432	0.0854179
As_Sang_NHX3	As_Sang_NHX24	0.0102683	0.115111	0.0892031	1173	290.5	882.5	9	31	0.0101983	0.106713
As_Sang_NHX11	As_Sang_NHX25	0.116894	0.0990852	1.17973	918	218.167	699.833	75.75	20.25	0.10824	0.0928189
As_Sang_NHX17	As_Sang_NHX25	0.115278	0.0880675	1.30897	978	231.667	746.333	79.75	19.25	0.106856	0.0830935
As_Sang_NHX3	As_Sang_NHX26	0.00807762	0.0817505	0.0988082	816	193.667	622.333	5	15	0.00803428	0.0774527
As_Sang_NHX13	As_Sang_NHX27	0.144083	0.688101	0.209392	1323	330.667	992.333	130.083	148.917	0.131088	0.450353
As_Sang_NHX14	As_Sang_NHX27	0.0459191	0.105737	0.434275	1242	308.417	933.583	41.5833	30.4167	0.0445416	0.098622
As_Sang_NHX16	As_Sang_NHX27	0.176572	0.722218	0.244486	1296	323.5	972.5	153	150	0.157326	0.463679
As_Sang_NHX22	As_Sang_NHX28	0.0436169	0.0834192	0.522864	312	76	236	10	6	0.0423729	0.0789474
As_SFS_NHX2	As_SFS_NHX5	0.0103629	0.152637	0.067892	519	130.333	388.667	4	18	0.0102916	0.138107
As_SFS_NHX8	As_SFS_NHX10	0.0060469	0.111787	0.0540929	876	211.833	664.167	4	22	0.00602258	0.103855
As_SFS_NHX8	As_SFS_NHX11	0.00301584	0.0745029	0.0404795	876	211.5	664.5	2	15	0.00300978	0.070922
As_SFS_NHX15	As_SFS_NHX16	0.172709	0.801208	0.215561	702	167.75	534.25	82.4167	82.5833	0.154266	0.4923
As_SFS_NHX1	As_SFS_NHX17	0.00852282	0.0418274	0.203762	810	190.5	619.5	5.25	7.75	0.00847458	0.0406824
As_SFS_NHX15	As_SFS_NHX19	0.0141848	0.034861	0.406896	846	205.5	640.5	9	7	0.0140515	0.0340633
As_SFS_NHX16	As_SFS_NHX19	0.128883	0.670157	0.192318	1206	302.417	903.583	107	134	0.118417	0.443097
As_SFS_NHX14	As_SFS_NHX20	0.0111175	0.0213664	0.520325	1191	284.833	906.167	10	6	0.0110355	0.021065
As_SFS_NHX1	As_SFS_NHX21	0.0141984	0.0459629	0.308909	1407	334.583	1072.42	15.0833	14.9167	0.0140648	0.0445828
As_SFS_NHX17	As_SFS_NHX21	0.00851936	0.0363463	0.234394	810	190.25	619.75	5.25	6.75	0.00847116	0.0354796
As_SFS_NHX15	As_SFS_NHX22	0.0233821	0.0471175	0.496251	807	195.25	611.75	14.0833	8.91667	0.0230214	0.0456679
As_SFS_NHX16	As_SFS_NHX22	0.133584	0.680686	0.196249	1197	300.083	896.917	109.75	134.25	0.122364	0.447376
As_SFS_NHX19	As_SFS_NHX22	0.0288291	0.0854499	0.33738	1374	345.667	1028.33	29.0833	27.9167	0.028282	0.0807618
As_SFS_NHX9	As_SFS_NHX23	0.011592	0.0974561	0.118946	1611	393.917	1217.08	14	36	0.0115029	0.0913899
As_SFS_NHX9	As_SFS_NHX24	0.00082265	0.0363314	0.0226429	1611	394.75	1216.25	1	14	0.000822199	0.0354655
As_SFS_NHX23	As_SFS_NHX24	0.0124244	0.0888932	0.139767	1611	393.667	1217.33	15	33	0.012322	0.0838273
As_SFS_NHX3	As_SFS_NHX25	0.0186524	0.0952361	0.195855	3393	823.667	2569.33	47.3333	73.6667	0.0184224	0.0894375
As_SFS_NHX4	As_SFS_NHX26	0.00758433	0.107821	0.0703419	1581	388.333	1192.67	9	39	0.00754612	0.100429
As_SFS_NHX15	As_SFS_NHX27	0.146694	0.777632	0.188642	780	188.333	591.667	78.8333	91.1667	0.133239	0.484071
As_SFS_NHX16	As_SFS_NHX27	0.0405113	0.112786	0.359187	1146	288.083	857.917	33.8333	30.1667	0.0394366	0.104715
As_SFS_NHX19	As_SFS_NHX27	0.121815	0.644245	0.189081	1299	328.083	970.917	109.167	141.833	0.112437	0.432309
As_SFS_NHX22	As_SFS_NHX27	0.132796	0.732254	0.181352	1248	312.667	935.333	113.833	146.167	0.121703	0.467484
As_SFS_NHX2	As_SFS_NHX28	0	0.0147546	0	1662	410.667	1251.33	0	6	0	0.0146104
As_SFS_NHX5	As_SFS_NHX28	0.0103629	0.134061	0.0772998	519	130.333	388.667	4	16	0.0102916	0.122762
As_SFS_NHX14	As_SFS_NHX29	0.0715749	0.0598667	1.19557	1065	252	813	55.5	14.5	0.0682657	0.0575397
As_SFS_NHX20	As_SFS_NHX29	0.0754466	0.0567786	1.32879	1122	265.167	856.833	61.5	14.5	0.0717759	0.0546826
As_SFS_NHX4	As_SFS_NHX30	0.00669741	0.0955402	0.0701004	1590	390.167	1199.83	8	35	0.00666759	0.0897053
As_SFS_NHX26	As_SFS_NHX30	0.00419816	0.0343976	0.122048	1581	386.667	1194.33	5	13	0.00418644	0.0336207
As_SFS_NHX15	As_SFS_NHX31	0.152718	0.7021	0.217516	861	207.833	653.167	90.25	94.75	0.138173	0.455894
As_SFS_NHX16	As_SFS_NHX31	0.0380677	0.082522	0.461304	1374	341.25	1032.75	38.3333	26.6667	0.0371177	0.0781441
As_SFS_NHX19	As_SFS_NHX31	0.126914	0.622978	0.203722	1353	339.5	1013.5	118.333	143.667	0.116757	0.423171
As_SFS_NHX22	As_SFS_NHX31	0.132914	0.68281	0.194657	1296	325.167	970.833	118.25	145.75	0.121803	0.448232
As_SFS_NHX27	As_SFS_NHX31	0.0102376	0.0382917	0.267358	1293	325.917	967.083	9.83333	12.1667	0.010168	0.0373306
As_SFS_NHX3	As_SFS_NHX32	0.00412805	0.034249	0.12053	3372	821.417	2550.58	10.5	27.5	0.00411671	0.0334787

## Sheet: S5
Table S5: Basic information on the AsNHX protein motifs.
Motif	Width	Sites	E-value	Sequence
motif1	50	25	1.1e-839	FCGIVMSHYTWHNVTESSRVTTKHFFATLSFJAETFLFJYVGMDALDIEK
motif2	21	16	2.2e-233	PPIIFNAGFQVKKKQFFRNFM
motif3	15	27	2.2e-217	EKISWRQQVAJWWAG
motif4	29	24	3.5e-403	TBREVALMMLMAYLSYMLAELLGLSGILT
motif5	29	25	2.8e-378	NQDETPFLYSLVFGEGVVNDATSVVLFNA
motif6	50	16	1.6e-377	LMRGAVSIALAYNKFTRSGHTQLPVNAIMITSTITVVLFSTMVFGLLTKP
motif7	29	27	4.5e-349	FSFISJGLVLVGRAAFVFPLSFLSNLTKK
motif8	29	24	2.5e-330	NIGKLDLGDYLAIGAJFSATDSVCTLQVL
motif9	50	13	1.5e-317	PIRRPSSLRMLLAKPTRSVHYYWRKFDDAFMRPMFGGRGFVPFVPGSPTE
motif10	29	19	5.7e-233	WLNESITALJIGLITGGVILLSTKGKSSR

## Sheet: S6
Table S6: Significantly enriched motifs in the NHX gene family.
rank	motif_alt_ID	consensus	p-value	adj_p-value	E-value	PWM_min	TP	%TP	FP	%FP
1	Motif 7	FSFISJGLVLVGRAAFVFPLSFLSNLTKK	6.47e-89	3.5e-87	3.5e-86	4.8e+16	27	79.41	27	0.02
2	Motif 3	EKISWRQQVAJWWAG	6.47e-89	3.5e-87	3.5e-86	1460000000	27	79.41	27	0.02
3	Motif 1	FCGIVMSHYTWHNVTESSRVTTKHFFATLSFJAETFLFJYVGMDALDIEK	1.02e-81	5.08e-80	5.08e-79	6.34e+40	25	73.53	25	0.02
4	Motif 5	EQDETPFLYSLVFGEGVVNDATSVVLFNA	1.02e-81	5.28e-80	5.28e-79	1690000000000000	25	73.53	25	0.02
5	Motif 4	TBREVALMMLMAYLSYMLAELLGLSGILT	3.41e-78	1.64e-76	1.64e-75	5.11e+22	24	70.59	24	0.02
6	Motif 8	NIGKLDLGDYLAIGAJFSATDSVCTLQVL	1.05e-74	4.81e-73	4.81e-72	1.11e+19	23	67.65	23	0.02
7	Motif 10	WLNESITALJIGLITGGVILLSTKGKSSR	4.14e-61	1.57e-59	1.57e-58	5.48e+18	19	55.88	19	0.01
8	Motif 6	LMRGAVSIALAYNKFTRSGHTQLPVNAIMITSTITVVLFSTMVFGLLTKP	3.3e-51	1.06e-49	1.06e-48	1.28e+28	16	47.06	16	0.01
9	Motif 2	PPIIFNAGFQVKKKQFFRNFM	3.3e-51	1.06e-49	1.06e-48	3900000000000	16	47.06	16	0.01
10	Motif 9	PIRRPSSLRMLLASPTRSVHYYWRKFDDAFMRPMFGGRGFVPFVPGSPTE	1.64e-41	4.27e-40	4.27e-39	1.5e+34	13	38.24	13	0.01

## Sheet: S7
Table S7: Primers used in this study.
Gene name	Sequence	Purpose
As_SFS_NHX1_F	TCGTTCACCGCCCTTGAC	qRT-PCR
As_SFS_NHX1_R	CCGAAATCCTCAGCGTCGT	qRT-PCR
As_SFS_NHX2_F	CATGCGCCCAATGTTCGG	qRT-PCR
As_SFS_NHX2_R	ACTATGGTCGTCTGCCGC	qRT-PCR
As_SFS_NHX3_F	GTTTTCCTCCCCGCCCTC	qRT-PCR
As_SFS_NHX3_R	ACACCATTTGCGCCATGC	qRT-PCR
As_SFS_NHX4_F	TCCATCACCGCGCTCATC	qRT-PCR
As_SFS_NHX4_R	GAACCTCAGGATGCGCGA	qRT-PCR
As_SFS_NHX5_F	CCTCTCGCTGTCGGTGTC	qRT-PCR
As_SFS_NHX5_R	GGTTGCCTTCGAGCAGGT	qRT-PCR
As_SFS_NHX6_F	AGGTTCATGCGCCCGATG	qRT-PCR
As_SFS_NHX6_R	CAGGCCCATGGATGCTCC	qRT-PCR
As_SFS_NHX7_F	CGCTAGTGATAGCCCCGG	qRT-PCR
As_SFS_NHX7_R	CAGCGAGCGTCTTCTTTGTC	qRT-PCR
As_SFS_NHX8_F	TGTCGAGAACGCCATGGG	qRT-PCR
As_SFS_NHX8_R	TCCGCGGCCTCCAAATAC	qRT-PCR
As_SFS_NHX9_F	TCCGGATGCTCCTCACCA	qRT-PCR
As_SFS_NHX9_R	GGGTCGGTGGGTGATCCA	qRT-PCR
As_SFS_NHX10_F	TCGAGGAGAACCGCTGGA	qRT-PCR
As_SFS_NHX10_R	CACTTGACGCCAGCAGGA	qRT-PCR
As_SFS_NHX11_F	GAGGAGCACCGGTGGATG	qRT-PCR
As_SFS_NHX11_R	CGAGTGCTTCCCGCTTGA	qRT-PCR
As_SFS_NHX12_F	GCTTTGGACGTCGGACCA	qRT-PCR
As_SFS_NHX12_R	CGTTCAGGAGCCAACGGT	qRT-PCR
As_SFS_NHX13_F	ATCGGGTTCCTCCTGCCT	qRT-PCR
As_SFS_NHX13_R	CCCAGGTCTGAGCCAAGC	qRT-PCR
As_SFS_NHX14_F	CGTCGGTGCTCTTCGTGG	qRT-PCR
As_SFS_NHX14_R	GCGAGCTCTTCCCCTTGG	qRT-PCR
As_SFS_NHX15_F	CAGGAATCGGAGTTGGGCT	qRT-PCR
As_SFS_NHX15_R	CAATGCCGGACAAGCCAAG	qRT-PCR
As_SFS_NHX16_F	GGGGAGATCGAGCGCAAG	qRT-PCR
As_SFS_NHX16_R	TGGAGCGAGGTAGCGTCT	qRT-PCR
As_SFS_NHX17_F	TTGGTTAACGACGCGCCA	qRT-PCR
As_SFS_NHX17_R	AAGCGCAAAAGCCATGGC	qRT-PCR
As_SFS_NHX18_F	TGCTCTGGTGTTCGGCG	qRT-PCR
As_SFS_NHX18_R	AATGTTCTCGCCGCCTGT	qRT-PCR
As_SFS_NHX19_F	GGGAATGGAGATGAGGGCG	qRT-PCR
As_SFS_NHX19_R	CCGAGCACGAAGGAGAGC	qRT-PCR
As_SFS_NHX20_F	ATCGCTTGCTGCCATTGC	qRT-PCR
As_SFS_NHX20_R	GCAGAGTGTGTGGCGGAT	qRT-PCR
As_SFS_NHX21_F	GCAGGCGGCGAGAACATT	qRT-PCR
As_SFS_NHX21_R	TTGCCTGCAAGACACGGG	qRT-PCR
As_SFS_NHX22_F	GGTGGACGAGCAGCAGG	qRT-PCR
As_SFS_NHX22_R	GGAGGAGGTGGCCGAGA	qRT-PCR
As_SFS_NHX23_F	TGCCTGCGTCGAACAACA	qRT-PCR
As_SFS_NHX23_R	CGGCTTGGTGAGGAGCAT	qRT-PCR
As_SFS_NHX24_F	CGGATCTGGAGACGGCTG	qRT-PCR
As_SFS_NHX24_R	GTAGTGGACGGTGTGGGC	qRT-PCR
As_SFS_NHX25_F	TCGGACCATCGCGAACAC	qRT-PCR
As_SFS_NHX25_R	TGCTGACTTGCAGGGCTC	qRT-PCR
As_SFS_NHX26_F	GCAGCACGGGAAGCAACT	qRT-PCR
As_SFS_NHX26_R	TGCATGAAGCCGCTTCCA	qRT-PCR
As_SFS_NHX27_F	GTTCGTGCTCGGCCACC	qRT-PCR
As_SFS_NHX27_R	GCTAGCAAGCCCTCCCAC	qRT-PCR
As_SFS_NHX28_F	GCGGCTGCATTGTCTTCG	qRT-PCR
As_SFS_NHX28_R	ATGAGCCCCATGACGAGC	qRT-PCR
As_SFS_NHX29_F	TCACCAAGGGGAGGAGCT	qRT-PCR
As_SFS_NHX29_R	TGCTCCTTCTTCACCCGG	qRT-PCR
As_SFS_NHX30_F	TCGGGAAACTTGACGCGG	qRT-PCR
As_SFS_NHX30_R	ATGACCTGGAGCGTGCAC	qRT-PCR
As_SFS_NHX31_F	AAGCACACCCTCCTTGGC	qRT-PCR
As_SFS_NHX31_R	TCCAGGCCTTGCAACTCG	qRT-PCR
As_SFS_NHX32_F	GTTTTCCTCCCCGCCCTC	qRT-PCR
As_SFS_NHX32_R	GCTTTACAGCAGCGCCG	qRT-PCR
As_SFS_NHX34_F	CTGGAACCTTGACCTCCTGG	qRT-PCR
As_SFS_NHX34_R	ACAAGCCAAGTCCTTCTGCT	qRT-PCR
GFP-NHX3-F	GTAGATCTGACTAGTATGGAGGAGCCCGGTCCC	Subcellular localization
GFP-NHX3-R	TTCTCCTTTACTAGTCGTGGTGCTATTGGTCAC	Subcellular localization
GFP-NHX25-F	GTAGATCTGACTAGTATGGAGGAGCCCGGTCCC	Subcellular localization
GFP-NHX25-R	TTCTCCTTTACTAGTCGGCGATGGATGGAAAGA	Subcellular localization
GFP-NHX32-F	GTAGATCTGACTAGTATGGAGGAGCCCGGCCCC	Subcellular localization
GFP-NHX32-R	TTCTCCTTTACTAGTCAAGGACGGATGGAAAGA	Subcellular localization
